# Supplementary material for: Phenotypic Robustness of Epidermal Stem Cell Number in C. elegans Is Modulated by the Activity of the Conserved N-acetyltransferase nath-10/NAT10
Source: Front Cell Dev Biol. 2021 May 18;9:640856. doi: 10.3389/fcell.2021.640856 (PMC8168469; doi:10.3389/fcell.2021.640856)
Supplement: Supplementary Table 1 — List of strains used in this study. [file Table_1.XLSX]

## Sheet: Sheet1
List of strains used in this study
Strain	Genotype
N2	wild isolate C. elegans
CB4856	wild isolate C. elegans
JR667	unc-119(e2498::Tc1) III; wIs51[scm::GFP + unc-119(+)] V
MBA1076	nath-10(icb99) I; unc-119(e2498::Tc1) III; wIs51[scm::GFP + unc-119(+)] V
MBA1075	nath-10(icb102) I; unc-119(e2498::Tc1) III; wIs51[scm::GFP + unc-119(+)] V
MBA1085	nath-10(icb102) I; icbEx308[srf-3p::nath-10::GFP::p10 3’UTR+ cb-unc-119(+)]; wIs51[scm::GFP + unc-119(+)] V
MBA1205	icbEx307[srf-3p::outron::>nath-10 hairpin>::srf-3a intron5::<nath-10 hairpin<::p10 3UTR], myo-2::dsRED; wIs51[scm::GFP + unc-119(+)] V
MBA1184	ouIs91[ajm-1::mCherry]; qIs74 [sys-1::pop-1::GFP unc-119(+)] X
RW11606	unc-119(tm4063) III; stIs11606 [egl-18a::H1-wCherry + unc-119(+)]
