# Supplementary material for: Phenotypic Robustness of Epidermal Stem Cell Number in C. elegans Is Modulated by the Activity of the Conserved N-acetyltransferase nath-10/NAT10
Source: Front Cell Dev Biol. 2021 May 18;9:640856. doi: 10.3389/fcell.2021.640856 (PMC8168469; doi:10.3389/fcell.2021.640856)
Supplement: Supplementary Table 2 — List of plasmids, oligos and smFISH probes used in the study. [file Table_2.XLSX]

## Sheet: Plasmids, primers, Repair temp 
Plasmid name	Plasmid
pDK52	srf-3p::GFPo::unc-54 3UTR
pDK102	dpy-7::Syn1::Syn21::NLS::cGAL4iLIDT2::ANLS::VP64SspBp10 3UTR)
pDK109	dpy-7p::GoldenGateHairpin::p10 3’UTR + cb-unc-119
pDK110	dpy-7p::outron::GGBpiI::srf-3a intron5::GGEsp3I::p10 3UTR
pDK126	srf-3p::Syn21::wrmScarlet-o::egl-13NLS::p10 3UTR
pDK127	dpy-7p::outron::non-palGGBpiI::srf-3a intron5::non-palGGEsp3I::p10 3’UTR
pDK130	dpy-7p::outron::>GFP-frag>::srf-3a intron5::<GFP-frag<::p10 3UTR
pDK134	srf-3p::outron::>GFP-frag>::srf-3a intron5::<GFP-frag<::p10 3UTR
pDK157	srf-3p::pes-10::>outron<::palGG-BpiI::srf-3p::>intron5<::non-palGGEsp3I::p10-3UTR)
pHIN9	srf-3p::nath-10::GFP::unc-54- 3’UTR+ cb-unc-119(+)
pHIN33	srf-3p::outron::>nath-10 hairpin>::srf-3a intron5::<nath-10 hairpin<::p10 3UTR
Primer Name	Sequence
DK179	AAGCTGGAGCTCCACCGCGGTGGCGGCCGCAGATCTGTTAACTCGAATCG
DK186	TGAGCGCGCGTAATACGACTCACTATAGGGCATATGTCTAGACGGGAATTCCTTTGATAACG
DK203	TCGAAGACTAAGGTCTGTCAGTGGAGAGGGTGAAGG
DK204	TCGAAGACTAAAGCCCATGCCATGTGTAATCCCAGC
DK212	GTCTTCGAGAGAGGAAGACCGGCTTCGTTGGTTTTTGACGATCGATTAGT
DK213	GATTATTTAAATTTTCAGATGCAGGTGGGTCTTCGAGAGAGGAAGACCGG
DK214	GCTCTCTCCGTCTCGGCTTCCTGGAATATAAGAAATTTTGGGGAATTTCC
DK215	CCGGGGAATTCGATATCTTACAGGTGGAGACGCTCTCTCCGTCTCGGCTT
DK234	TGCCAGCAAAACCTTATGCATTTTTGCTAGTGCAAAGTTTTGTGAGAGTTG
DK244	GTTAGTACGCATGTTTAAACTTACGTCGACCCTAGGCTGAAAGTTAAAAATTACA
hN53	TTTTAACTTTCAGCCTAGATGAGGACCAAACTTGAT
hN54	TGTTATTTTAAAAACGATTCATTTAATGTGCTTTGAAAAGTTTCA
hN79	TCGAAGACTAAGGTCTTGATGGTCGCATTCGCAC
hN80	TCGAAGACTAAAGCCTGCAGGACGAGAACTCCAA
CRISPR repair template	Sequence
nath-10(icb102(P249S))	TCCAAAGCGAATCAGATGCAGAACTTGCCAGTTTGAAAGCAATGAAAGAGACAAAATCAATCGGACCATTGCTTTCTCGTGCTCGTACTGCTTGTCAAGCCAAGGCTCTTCTCCGTT

## Sheet: smFISH probes
nath-10	egl-18
caactaccgcgaacatcgat	cgtcattatgctgatcgaca
gtcgagcagaaactgtggac	agcacttcgtggtgttgttg
cttttttgtagcaccagaga	ctacacggctcatctgacgg
tcttcgcacgatgtgttgaa	cttctgtaactgtttgcaac
aaattgttgttgtggccttc	tgctgattgtctttgcaaca
tcgcaagaagatttggcgtc	ttgtccattcgctccataac
gctgtaatctcattgtgagc	ctcgtcgagccgatactgaa
ttgagatgctggaatcgctt	gctcattgttctctttgagc
ttgcttctttcaaactggca	gatgagaccgatgagctttt
caatggtccgattggttttg	cggtgatggtgaggcttttc
gcggtcaaagagcaagtgac	tctcgacaagcttcggagag
gttcttgataatccagtgca	cctgatactggagcgactac
ttgaccaagtttctgcacat	aagtctggaagtggactcgc
cgagatgtatgggccagaaa	ggatcaaacatgaatccgtt
gcttgtatctgatactttcc	gcatcattccatttggattt
actgttcttgtaatgcgcag	ctcacggattgttgattctc
aacagattgtgagctggagc	cacggatttcgattgtggtg
gtcaattggagccatcagaa	gatccattggatcttcaatt
aggcgaccttctagacaaac	gactcttcctgtttcacatc
ccactttcaagtccattttg	agtgcatccaaaaggttctg
acaaagtgttccgaactgct	gttgctgctaaactgtgctg
aggttgccaatccaagatag	tggtggaggtctggaagaac
atcactgttttagatggcgg	gatgatgatgatggtggaga
ccggtaatgtcgttcgaatt	ttcgatgaccgcttgtactt
cttcatcactatcagatcct	ttgaactgtcttggctttgg
agattgacgatacggcgacg	ctcgtctcggttttctcaaa
aattgccaactcggaacgtt	acggattgcagacaagcttc
gctcattcgtcgaagatcag	gtgcaatcgatagtagagcc
ctctaactgctgtctcacaa	atttctattggtcggcgaac
gatgcttcagcttctttatc	ttgttggatgtggtttttgc
agacttgatgttggcttgtt	actctttttccttgttcttt
acgagcacgaatctctttgg	tggttgaagatctgtgttgc
ctcgtcctgtataatctcat	atcgtcggcatttgtgtgag
ttcataagcttcagccaact	ttgaatgtgttgatggctcc
cggatcttttgcatcaggaa	ctgcgtgaattgcgagattt
gagaagcgcttcttcttttt	tgctattcatgagctcttga
