# Supplementary material for: Phenotypic Robustness of Epidermal Stem Cell Number in C. elegans Is Modulated by the Activity of the Conserved N-acetyltransferase nath-10/NAT10
Source: Front Cell Dev Biol. 2021 May 18;9:640856. doi: 10.3389/fcell.2021.640856 (PMC8168469; doi:10.3389/fcell.2021.640856)
Supplement: Supplementary Table 3 — RNA-seq analysis and gene set comparisons. [file Table_3.XLSX]

## Sheet: nath-10(icb99)_RNAseq_counts
Log2 Fold change in nath-10(icb99) V N2
transcript	WormBase Gene ID	Public Name	baseMean	log2FoldChange	pvalue	padj
M142.1a.1	WBGene00006843	unc-119	2593.95	3.22272	2.73e-147	6.85e-143
Y42H9B.1.1	WBGene00000689	col-115	7639.98	3.07351	3.74e-104	4.69e-100
F57H12.7a.1	WBGene00003178	mec-17	4307.65	2.97635	2.35e-84	1.97e-80
Y71F9B.8a.2	WBGene00022129	lron-11	436.952	-2.38781	6.42e-52	4.03e-48
Y54G11A.6.1	WBGene00000830	ctl-1	1100.58	-8.7669	1.47e-50	7.38e-47
F09B12.2.1	WBGene00008606	dhhc-1	184.354	-5.72111	1.51e-48	6.3e-45
VF36H2L.1.2	WBGene00000147	aph-1	271.99	6.19664	1.1e-38	3.93e-35
C13B7.6.1	WBGene00015731	C13B7.6	571.524	1.60986	4.19e-38	1.17e-34
Y45G12C.16.1	WBGene00044131	Y45G12C.16	571.524	1.60986	4.19e-38	1.17e-34
R07E5.7.2	WBGene00011115	R07E5.7	146.774	5.81206	7.76e-36	1.95e-32
C26E6.3.2	WBGene00016139	ntl-9	286.987	5.7603	2.34e-35	5.34e-32
F26B1.4.1	WBGene00000634	col-58	2472.64	1.81258	9.82e-34	2.05e-30
B0238.9.2	WBGene00015073	B0238.9	204.286	5.85067	6.1e-33	1.18e-29
B0511.11.1	WBGene00015236	B0511.11	163.758	-3.19153	1.38e-32	2.47e-29
F32A7.6.1	WBGene00000088	aex-5	1218.52	1.21305	4.59e-26	7.67e-23
F56A4.9a.1	WBGene00018917	irld-35	185.954	6.92737	3.26e-21	4.54e-18
Y19D10A.7a.1	WBGene00021222	irld-53	185.954	6.92737	3.26e-21	4.54e-18
F56A4.2.1	WBGene00018910	F56A4.2	7064.29	3.58133	2.99e-20	3.76e-17
Y19D10A.9.1	WBGene00021224	clec-209	7064.29	3.58133	2.99e-20	3.76e-17
T18D3.1.2	WBGene00011820	T18D3.1	158.194	2.19016	6.39e-19	7.64e-16
K03H1.10.2	WBGene00010545	cbp-2	465.728	11.9908	1.2e-18	1.31e-15
F56A4.3a.1	WBGene00018911	F56A4.3	356.507	7.40011	4.42e-18	4.55e-15
H08M01.2b.2	WBGene00010374	rga-5	552.552	1.2906	4.53e-18	4.55e-15
C03B1.14.1	WBGene00015382	C03B1.14	98.701	-4.99972	5.99e-18	5.78e-15
T19C9.8.1	WBGene00011844	T19C9.8	280.534	2.03013	6.46e-18	6e-15
C18E9.4.1	WBGene00007684	C18E9.4	299.547	-25.5043	6.78e-17	5.86e-14
ZK688.5b.1	WBGene00022800	ZK688.5	95.2221	-4.36737	9.9e-16	8.28e-13
Y48A6B.5.1	WBGene00012966	exos-1	178.935	5.10468	1.42e-15	1.15e-12
C37A2.4a.2	WBGene00000871	cye-1	486.513	1.70502	1.5e-15	1.18e-12
W02A2.6a.2	WBGene00004333	rec-8	447.031	2.36915	4.07e-15	3.1e-12
Y39A1A.14.2	WBGene00012652	Y39A1A.14	362.582	1.1269	4.29e-15	3.16e-12
C16C8.26.1	WBGene00305091	C16C8.26	638.067	1.31405	6.94e-15	4.98e-12
Y54F10AM.2b.2	WBGene00001410	feh-1	316.397	2.20199	1.36e-14	9.25e-12
T15B7.11b.1	WBGene00020523	dmsr-14	43.4968	4.95094	3.86e-14	2.55e-11
F34D10.4.2	WBGene00009374	F34D10.4	307.014	10.9501	5.7e-14	3.66e-11
C55B7.11.2	WBGene00016947	C55B7.11	125.609	22.6673	1.18e-13	7.25e-11
K04C1.3.2	WBGene00010553	K04C1.3	56.3449	22.1871	1.18e-13	7.25e-11
C01G10.8.2	WBGene00007235	ahsa-1	1373.56	-1.22165	5.03e-13	3e-10
E03E2.1.1	WBGene00017108	cyp-43A1	278.736	-2.82874	5.89e-13	3.44e-10
C02H7.3a.2	WBGene00000086	aex-3	289.643	1.53017	1.81e-12	1.03e-09
C01B4.9b.1	WBGene00015273	mct-2	152.078	1.9532	2.36e-12	1.29e-09
Y19D10A.12b.1	WBGene00021227	mct-1	152.078	1.9532	2.36e-12	1.29e-09
ZK652.9.1	WBGene00000765	coq-5	485.518	-2.06392	3.19e-12	1.7e-09
C01B4.6.1	WBGene00015270	C01B4.6	353.236	2.60893	7.79e-12	3.99e-09
Y19D10A.16.1	WBGene00044734	Y19D10A.16	353.236	2.60893	7.79e-12	3.99e-09
F55G1.5.1	WBGene00018901	slc-25A18.2	102.073	8.99331	9.28e-12	4.66e-09
D2092.5.2	WBGene00017066	maco-1	92.4481	-23.4082	1.13e-11	5.58e-09
T07C5.1d.1	WBGene00011564	ugt-50	51.0487	20.7008	1.58e-11	7.61e-09
C14C11.2.2	WBGene00015766	C14C11.2	77.0374	9.03029	1.65e-11	7.81e-09
Y17G7B.4.1	WBGene00012460	dhps-1	203.816	-10.9235	1.69e-11	7.83e-09
R05C11.4a.1	WBGene00044467	R05C11.4	37.755	-23.018	2.99e-11	1.36e-08
Y66H1A.6a.1	WBGene00002041	hum-8	1006.7	-1.17217	5.38e-11	2.41e-08
F25D7.4.1	WBGene00009113	maph-1.2	247.335	3.83442	7.74e-11	3.35e-08
K08H2.8.2	WBGene00003626	nhr-32	459.482	-2.45712	7.61e-11	3.35e-08
T06E4.4.1	WBGene00000720	col-147	1253.99	0.84615	5.41e-10	2.3e-07
B0024.4.1	WBGene00007097	B0024.4	1004.66	1.95307	7.71e-10	3.22e-07
B0511.5.1	WBGene00015231	cutl-14	106.18	-1.134	1.09e-09	4.21e-07
F41E7.1.1	WBGene00009617	slc-9B.1	432.328	-1.08218	2.81e-09	1.07e-06
C31B8.6a.1	WBGene00006111	str-46	27.0223	-6.93439	3.42e-09	1.28e-06
K06H7.4.2	WBGene00001743	grp-1	198.35	-5.71184	4.97e-09	1.81e-06
F52C9.8f.1	WBGene00004095	pqe-1	47.1536	-22.851	4.99e-09	1.81e-06
C35D10.10.2	WBGene00016446	C35D10.10	666.567	-0.857596	5.23e-09	1.87e-06
ZK54.1b.1	WBGene00022647	slc-17.1	49.1817	-9.47435	5.36e-09	1.89e-06
C29F5.7.1	WBGene00016215	glb-10	39.8337	-22.7245	6.06e-09	2.08e-06
C06A8.1a.2	WBGene00015512	mthf-1	705.283	-2.28057	6.81e-09	2.31e-06
K02H8.1b.2	WBGene00019347	mbl-1	61.918	-22.6296	7.01e-09	2.35e-06
Y34D9A.3f.2	WBGene00021329	Y34D9A.3	70.666	22.6038	7.25e-09	2.36e-06
F46B3.5.1	WBGene00001691	grd-2	495.183	-0.526406	7.19e-09	2.36e-06
Y106G6H.6d.1	WBGene00013719	Y106G6H.6	24.57	4.90975	9.38e-09	2.98e-06
Y55F3AM.14.1	WBGene00021931	Y55F3AM.14	43.9325	-22.438	9.39e-09	2.98e-06
C07G3.2.2	WBGene00015574	irg-1	52.1688	-22.3511	1.07e-08	3.36e-06
T19E10.1a.2	WBGene00002297	ect-2	60.5272	22.2883	1.17e-08	3.62e-06
F30F8.3.2	WBGene00009272	gras-1	61.3753	-22.2029	1.34e-08	4.1e-06
ZC513.14.1	WBGene00194928	ZC513.14	15.4569	-7.1863	1.42e-08	4.3e-06
F32B5.6k.1	WBGene00017979	F32B5.6	28.3538	-22.0198	1.76e-08	5.26e-06
Y53G8B.4b.1	WBGene00021820	nipa-1	50.6156	21.9272	2.01e-08	5.92e-06
Y76A2B.1d.1	WBGene00004075	pod-1	727.483	1.44596	2.08e-08	6.08e-06
F41D9.1.1	WBGene00018281	tbc-18	24.5237	-21.8884	2.15e-08	6.19e-06
T22H2.5a.2	WBGene00011935	scrm-1	28.881	-21.8298	2.34e-08	6.68e-06
F53C3.6a.2	WBGene00018750	F53C3.6	52.8321	21.7711	2.53e-08	7.09e-06
Y46C8AL.2.1	WBGene00021580	clec-174	118.804	2.36183	2.54e-08	7.09e-06
Y45F10A.7a.2	WBGene00012869	Y45F10A.7	37.8109	21.5276	3.61e-08	9.85e-06
ZK596.1.1	WBGene00014006	ZK596.1	590.437	0.725091	3.6e-08	9.85e-06
T24F1.6b.2	WBGene00007041	tag-180	25.5182	-21.4835	3.9e-08	1.05e-05
C25F9.1a.2	WBGene00005832	srw-85	86.5062	-4.98192	4.06e-08	1.08e-05
F53H8.3.1	WBGene00018779	F53H8.3	24.9888	-21.4515	4.1e-08	1.08e-05
Y45F10A.2.1	WBGene00004239	puf-3	38.6532	-21.3864	4.51e-08	1.18e-05
F32E10.3d.1	WBGene00017991	clec-180	11.45	-21.3614	4.67e-08	1.21e-05
K06H7.7.2	WBGene00019458	K06H7.7	142.636	5.49163	4.76e-08	1.22e-05
W06H8.8k.1	WBGene00006436	ttn-1	39.6465	21.2709	5.24e-08	1.33e-05
M03C11.3a.2	WBGene00010840	M03C11.3	38.3453	21.1332	6.39e-08	1.6e-05
K05C4.11.2	WBGene00010587	sol-2	27.9608	21.0058	7.67e-08	1.91e-05
Y41D4B.19b.1	WBGene00003794	npp-8	34.7464	20.8731	9.27e-08	2.28e-05
C13G3.3d.1	WBGene00007554	pptr-2	37.2938	20.7985	1.03e-07	2.51e-05
W01A8.4.2	WBGene00012166	nuo-6	2067.83	1.0594	1.05e-07	2.52e-05
W02D9.10.1	WBGene00012216	W02D9.10	156.967	-5.57491	1.09e-07	2.6e-05
Y111B2A.15.2	WBGene00013737	tpst-1	258.493	-8.46581	1.11e-07	2.64e-05
M02H5.8a.2	WBGene00019744	M02H5.8	713.041	0.943419	1.23e-07	2.88e-05
ZK154.3.1	WBGene00003171	mec-7	1102.79	-1.33276	1.31e-07	3.05e-05
R74.8a.2	WBGene00011282	R74.8	270.853	-1.08197	1.36e-07	3.13e-05
W01D2.1.1	WBGene00012179	W01D2.1	1079.54	-5.93754	1.46e-07	3.32e-05
H02I12.3.1	WBGene00006459	tag-89	32.0996	20.534	1.49e-07	3.35e-05
C32H11.9.1	WBGene00007872	C32H11.9	1461.02	4.35787	1.5e-07	3.35e-05
F09E5.14.1	WBGene00017291	F09E5.14	28.3796	4.34434	1.6e-07	3.56e-05
ZK632.9.2	WBGene00014016	ZK632.9	2578.53	1.58991	1.67e-07	3.68e-05
Y7A9D.1.1	WBGene00012420	Y7A9D.1	27.9889	8.8532	1.85e-07	4.03e-05
W05F2.4b.1	WBGene00021036	W05F2.4	40.8167	20.343	1.95e-07	4.18e-05
C26H9A.1c.1	WBGene00006916	vha-7	14.4232	7.20019	1.93e-07	4.18e-05
F54D8.3a.2	WBGene00000107	alh-1	936.439	1.35896	2.03e-07	4.32e-05
H40L08.7.2	WBGene00303024	H40L08.7	15.0661	20.2334	2.27e-07	4.79e-05
W05B5.3b.2	WBGene00003675	nhr-85	27.9911	7.84856	2.32e-07	4.85e-05
T18H9.1d.1	WBGene00001695	grd-6	211.276	10.2049	2.5e-07	5.12e-05
C17G1.7.1	WBGene00007653	cysl-1	10.5475	6.73093	2.51e-07	5.12e-05
T04F8.8.1	WBGene00011446	T04F8.8	11.6353	6.49761	2.51e-07	5.12e-05
F35H10.7b.2	WBGene00018072	nprl-3	26.1401	-7.69182	2.73e-07	5.47e-05
B0563.6b.1	WBGene00015263	B0563.6	17.1943	20.0719	2.84e-07	5.65e-05
F26B1.2c.2	WBGene00017816	hrpk-1	75.3336	20.0097	3.09e-07	6.07e-05
C01C7.1b.1	WBGene00000186	ark-1	216.639	-6.13098	3.1e-07	6.07e-05
F54F3.4.1	WBGene00010063	dhrs-4	63.573	-9.5	3.36e-07	6.54e-05
K07A1.2.1	WBGene00010609	dut-1	60.848	8.90566	3.9e-07	7.53e-05
K07E3.4a.1	WBGene00019492	K07E3.4	124.141	1.85355	4.21e-07	8.06e-05
C05D11.7b.2	WBGene00015484	atgl-1	163.388	6.85562	4.39e-07	8.35e-05
C26F1.3.2	WBGene00016148	C26F1.3	183.24	-11.0019	4.75e-07	8.95e-05
Y69A2AR.5.2	WBGene00022076	daao-1	116.806	7.70898	5.31e-07	9.9e-05
R144.4a.1	WBGene00020094	wip-1	113.069	-9.85613	5.33e-07	9.9e-05
F33D4.6c.1	WBGene00017998	F33D4.6	910.252	-0.84861	6.12e-07	0.000112943
F23H12.5.1	WBGene00009094	F23H12.5	2346.62	-1.2168	6.91e-07	0.000126509
C18B2.5b.1	WBGene00015956	C18B2.5	1506.91	0.362243	7.18e-07	0.00013053
Y45G12C.2a.1	WBGene00001758	gst-10	236.027	-11.4883	8.52e-07	0.000153808
C05C8.6.2	WBGene00015463	hpo-9	182.275	-7.69185	1.03e-06	0.000184232
F35E12.9b.1	WBGene00009433	F35E12.9	433.178	0.866347	1.18e-06	0.000210154
Y73B6BL.24.2	WBGene00022245	acp-6	348.501	1.80842	1.21e-06	0.000212528
Y71F9B.13a.2	WBGene00022131	Y71F9B.13	650.631	0.654169	1.35e-06	0.000235365
F53A2.5.2	WBGene00001092	dro-1	183.898	-1.92095	1.41e-06	0.00024341
C09F5.1a.1	WBGene00015647	C09F5.1	55.8121	-8.75698	1.44e-06	0.000248065
T22F3.11.1	WBGene00020700	T22F3.11	1123.55	6.77292	1.54e-06	0.000260753
ZC506.1.1	WBGene00013919	ZC506.1	312.994	-4.18761	2.04e-06	0.000343332
T15B7.8b.1	WBGene00020520	T15B7.8	109.376	1.13877	2.19e-06	0.000364519
ZK337.5.1	WBGene00003471	mtd-1	91.1504	-1.4139	2.18e-06	0.000364519
F11C3.3.2	WBGene00006789	unc-54	135575	0.334737	2.33e-06	0.000384646
T21C12.1l.1	WBGene00006784	unc-49	11.1343	6.67431	2.52e-06	0.000407911
B0348.4g.1	WBGene00001177	egl-8	717.652	0.722092	2.54e-06	0.000408138
Y25C1A.5.1	WBGene00021292	copb-1	991.837	-1.83332	2.66e-06	0.000425681
C44F1.3.2	WBGene00002267	lec-4	1831.89	1.13512	2.7e-06	0.000427991
F26F12.7.2	WBGene00002637	let-418	1471.46	-1.06562	3.39e-06	0.000531443
T22H6.2a.2	WBGene00011938	alh-13	2213.9	-1.31207	3.38e-06	0.000531443
K12D12.5.2	WBGene00010787	K12D12.5	57.4739	6.4127	3.44e-06	0.000535431
F32A11.6.2	WBGene00003388	moe-3	435.61	-1.229	3.48e-06	0.000538572
T06A4.3a.2	WBGene00020283	T06A4.3	629.418	-1.10283	3.51e-06	0.000539996
ZK617.1a.2	WBGene00006759	unc-22	14149	0.556795	3.6e-06	0.000550345
F46F2.2b.1	WBGene00002203	kin-20	235.164	10.4905	3.86e-06	0.000586935
Y57G11C.42d.1	WBGene00013331	Y57G11C.42	23.5185	7.73285	4.47e-06	0.00067629
C42D8.8a.2	WBGene00000149	apl-1	1762.23	1.3962	4.54e-06	0.000682387
Y56A3A.27.2	WBGene00006596	top-3	72.9192	4.66791	5.06e-06	0.000756304
ZK353.9.1	WBGene00022704	ZK353.9	78.594	-9.21251	5.19e-06	0.000770659
F48D6.4a.2	WBGene00018602	F48D6.4	608.51	2.86728	6.14e-06	0.000905634
F02E8.6.2	WBGene00003561	ncr-1	1319.09	0.621799	6.19e-06	0.000907683
F25H2.11.2	WBGene00009122	tct-1	20966.5	-0.282779	6.38e-06	0.000931167
Y22D7AL.9.2	WBGene00021247	Y22D7AL.9	59.9884	-8.96244	6.6e-06	0.000957676
H20J04.2.2	WBGene00019217	athp-2	970.982	0.912455	6.97e-06	0.00100448
Y47H9C.1.1	WBGene00012947	Y47H9C.1	607.364	1.50811	8.09e-06	0.0011591
F59F3.1.2	WBGene00006896	ver-3	644.49	2.52465	8.41e-06	0.00119851
C17G10.1.1	WBGene00015915	C17G10.1	133.749	9.94934	8.62e-06	0.00121932
Y62E10A.10.1	WBGene00013378	emc-3	209.102	3.37404	8.65e-06	0.00121932
C32H11.10.1	WBGene00007873	dod-21	22.6439	-8.362	9.57e-06	0.00134118
ZK1248.16.1	WBGene00002268	lec-5	54.0596	6.91692	9.74e-06	0.00135785
F54A5.2b.1	WBGene00018787	cutl-20	69.9138	1.52041	9.81e-06	0.00135956
Y55D9A.2a.2	WBGene00013224	Y55D9A.2	44.2422	7.05308	9.98e-06	0.00137617
C01F6.6i.1	WBGene00006438	nrfl-1	966.839	-0.506978	1.04e-05	0.0014256
T19B10.3.2	WBGene00011832	bgal-1	268.485	-2.03809	1.07e-05	0.00146207
Y18D10A.5.2	WBGene00001746	gsk-3	2610.2	0.226618	1.22e-05	0.00164136
C44H9.1.1	WBGene00008097	ugt-15	59.8803	-1.98091	1.25e-05	0.00167706
F07A5.7a.2	WBGene00006754	unc-15	69465.6	0.281097	1.31e-05	0.00175054
F56D12.6b.1	WBGene00018974	fcho-1	87.4963	9.57674	1.38e-05	0.0018364
Y42G9A.4c.1	WBGene00021534	mvk-1	166.728	7.85267	1.41e-05	0.00184105
C01B4.7a.1	WBGene00015271	C01B4.7	261.908	1.71956	1.42e-05	0.00184105
Y19D10A.4a.1	WBGene00021219	Y19D10A.4	261.908	1.71956	1.42e-05	0.00184105
Y71A12B.1c.1	WBGene00004475	rps-6	12217.1	-0.43499	1.4e-05	0.00184105
K07D4.3.1	WBGene00004467	rpn-11	440.802	-0.595701	1.42e-05	0.00184105
C12D12.1b.1	WBGene00015713	C12D12.1	2102.33	0.525514	1.44e-05	0.00185802
C56G2.1b.1	WBGene00016977	akap-1	1365.38	0.907151	1.5e-05	0.00192577
C53B4.7b.1	WBGene00000266	bre-1	320.282	-0.714027	1.71e-05	0.00217564
F12B6.2a.1	WBGene00017398	slc-17.6	594.737	0.655904	1.87e-05	0.00234208
F09C6.9.2	WBGene00003706	nhr-116	78.9283	9.32021	1.92e-05	0.00239275
F57F4.4.1	WBGene00019017	F57F4.4	43334.7	0.293928	1.93e-05	0.00239275
T13F2.6.2	WBGene00011746	T13F2.6	78.2801	-9.57473	2.03e-05	0.00250549
T28F12.2d.1	WBGene00006796	unc-62	111.703	9.87644	2.09e-05	0.00257062
ZK1236.3b.2	WBGene00023405	sor-1	497.613	-2.61146	2.12e-05	0.00259708
F33H1.1c.1	WBGene00000914	daf-19	18.2925	3.05956	2.27e-05	0.00276484
T04D3.3b.1	WBGene00011433	pde-1	84.2788	-1.03007	2.38e-05	0.00288888
F42A6.7b.2	WBGene00001999	hrpa-1	450.427	-1.55661	2.44e-05	0.00294305
H13N06.4a.2	WBGene00010397	suox-1	701.449	-1.46384	2.46e-05	0.0029489
Y40B1B.8.2	WBGene00012740	slc-25A46	243.198	-3.23449	2.54e-05	0.00303057
ZK1151.1o.1	WBGene00006876	vab-10	1621.29	0.564351	2.82e-05	0.0033507
Y110A2AL.12a.1	WBGene00022447	pigw-1	74.5566	8.96804	2.91e-05	0.00344087
MTCE.11.1	WBGene00010959	nduo-1	17874.4	0.401224	2.95e-05	0.00344373
T05B4.3.1	WBGene00020237	phat-4	6134.68	-0.292233	2.96e-05	0.00344373
C33G8.9.1	WBGene00016366	nhr-140	16.6691	-4.62169	2.96e-05	0.00344373
M79.1a.1	WBGene00000018	abl-1	65.1321	-8.04488	2.96e-05	0.00344373
Y48A6C.4.1	WBGene00012977	Y48A6C.4	403.546	-3.71516	3.01e-05	0.00345831
R144.12.2	WBGene00043060	R144.12	54.8166	-8.98377	3e-05	0.00345831
Y38E10A.22c.1	WBGene00012600	Y38E10A.22	9.12804	6.12071	3.05e-05	0.00349869
R153.1d.1	WBGene00020114	pde-4	48.1996	-5.20033	3.17e-05	0.0036102
Y41E3.11a.2	WBGene00012769	hrpu-1	2037.29	0.904564	3.26e-05	0.00370085
C09F9.3c.1	WBGene00007480	glna-1	39.087	1.68319	3.34e-05	0.0037757
C24A1.2a.1	WBGene00016029	elf-1	207.051	-1.35161	3.36e-05	0.0037757
F49E2.5i.2	WBGene00009888	F49E2.5	136.827	-2.9962	3.55e-05	0.00397477
F19F10.12.2	WBGene00017608	ints-9	268.355	1.41264	3.74e-05	0.00416537
F42C5.7.1	WBGene00001713	grl-4	1935.62	-1.0922	3.76e-05	0.00417052
B0511.13b.1	WBGene00015238	mppe-1	143.492	1.37784	3.95e-05	0.00436116
C30F12.5a.2	WBGene00016264	C30F12.5	162.292	9.14491	4.15e-05	0.00454147
M03B6.3.1	WBGene00010835	M03B6.3	21.2474	-8.28917	4.17e-05	0.00454768
C33F10.14.2	WBGene00050941	C33F10.14	263.38	0.907271	4.27e-05	0.00463836
F45G2.10.1	WBGene00009736	F45G2.10	346.017	-0.419243	4.42e-05	0.00477468
Y77E11A.11a.1	WBGene00000547	clp-7	139.114	-5.6561	4.56e-05	0.00491202
F38B6.4.1	WBGene00018174	F38B6.4	73.9933	-8.19357	4.59e-05	0.0049247
F59A6.5.1	WBGene00019087	F59A6.5	126.31	-5.09229	4.7e-05	0.00501322
C25G4.6.1	WBGene00007733	smz-1	11.2774	5.9641	4.81e-05	0.00509313
F55G11.4.1	WBGene00010124	F55G11.4	1337.8	1.32943	4.81e-05	0.00509313
F31F7.1b.1	WBGene00017964	F31F7.1	139.784	2.03076	4.9e-05	0.00516119
F57G8.5.1	WBGene00010214	slc-9B.2	30.6455	-8.8167	5.47e-05	0.00574546
ZC317.7.1	WBGene00022590	ZC317.7	67.1962	1.43999	5.5e-05	0.00575024
Y41E3.9a.2	WBGene00012767	fcd-2	105.047	3.43989	5.83e-05	0.0060719
T20D3.8.1	WBGene00011860	pigc-1	59.7117	-9.91516	5.87e-05	0.00608062
ZK643.5.1	WBGene00014036	ZK643.5	36.3055	8.52424	5.92e-05	0.00611691
F55F8.1.1	WBGene00004224	ptr-10	65.5125	-8.86807	5.97e-05	0.0061377
F46F11.7.1	WBGene00018510	F46F11.7	314.413	-0.779205	6.1e-05	0.00624565
Y75B12B.6.2	WBGene00004037	plc-2	654.05	0.854525	6.14e-05	0.00625785
C54G10.4c.1	WBGene00008320	slc-25A29	43.937	-1.2234	6.31e-05	0.00638435
K09E4.6.2	WBGene00010723	cpg-7	898.407	-1.99095	6.31e-05	0.00638435
W09G3.6a.1	WBGene00012369	W09G3.6	1037.61	0.383229	6.39e-05	0.00644092
F28A10.6.1	WBGene00017874	acdh-9	384.089	1.85939	6.65e-05	0.00666485
B0350.2e.1	WBGene00006780	unc-44	1398.88	-0.465771	6.67e-05	0.00666485
F56D2.2.2	WBGene00018964	F56D2.2	69.7173	8.56187	6.8e-05	0.00674218
F40F4.6a.1	WBGene00018237	irg-7	5092.64	0.691662	6.85e-05	0.00674218
R05H5.3.1	WBGene00011038	R05H5.3	1453.36	-0.387521	6.85e-05	0.00674218
F25H8.1b.1	WBGene00009131	F25H8.1	14.0754	-2.95767	6.81e-05	0.00674218
T10B11.2.1	WBGene00020398	cerk-1	474.411	-1.46295	6.91e-05	0.00677076
D1086.10a.2	WBGene00044080	D1086.10	116.328	9.1194	7.22e-05	0.00704995
Y82E9BR.14.1	WBGene00022347	Y82E9BR.14	1640.75	-0.302939	7.31e-05	0.00707691
C44E4.1b.2	WBGene00016650	ubr-4	275.836	-1.01478	7.28e-05	0.00707691
F18A1.7.2	WBGene00017548	F18A1.7	85.4831	5.89044	7.71e-05	0.00743876
F29F11.3.1	WBGene00009256	tut-2	258.4	-1.10323	7.86e-05	0.00755959
Y47D3A.27.1	WBGene00006563	teg-1	61.323	7.4852	7.92e-05	0.0075816
C04C11.2.1	WBGene00007296	arrd-25	2175.61	-0.549467	8.54e-05	0.0081478
C52B9.9.1	WBGene00003179	mec-18	185.199	-1.23584	8.67e-05	0.0082382
Y47G6A.21.1	WBGene00021646	Y47G6A.21	277.091	-4.06117	8.98e-05	0.00850518
C50E10.2a.1	WBGene00016826	C50E10.2	8.86593	5.21985	9.24e-05	0.00871056
C48B4.1.2	WBGene00008167	acox-1.5	2059.37	-1.66568	9.52e-05	0.00894856
F46G10.5a.1	WBGene00004238	ptr-24	71.7904	-10.222	9.65e-05	0.00903121
F18A1.3i.1	WBGene00003044	lir-1	7.36204	6.28417	9.79e-05	0.00912873
ZC434.3.1	WBGene00013891	ZC434.3	767.251	-0.883832	9.93e-05	0.00921347
C34G6.4a.2	WBGene00003996	pgp-2	649.291	-1.40669	9.95e-05	0.00921347
ZC513.8.1	WBGene00000620	col-43	109.122	5.6546	0.000101504	0.00936229
F14F7.1.2	WBGene00000673	col-98	3183.52	1.45407	0.000104479	0.00953175
F31A3.3.1	WBGene00017938	F31A3.3	169.386	-0.829194	0.000104276	0.00953175
Y32G9B.1b.1	WBGene00021309	Y32G9B.1	444.427	-0.869503	0.000104481	0.00953175
F41C6.5.2	WBGene00000746	col-173	1032.66	-1.10842	0.000108472	0.00985999
K09H11.1.1	WBGene00019599	acds-10	167.924	6.76815	0.000109641	0.00993025
B0416.7a.2	WBGene00015182	B0416.7	28.5508	8.33624	0.000111464	0.010059
K12B6.2a.1	WBGene00019667	spe-49	12.4275	3.48519	0.000118198	0.0105905
T01B11.7.1	WBGene00003837	oat-1	515.064	-0.809976	0.000118145	0.0105905
C10C5.4.1	WBGene00007508	C10C5.4	141.341	2.1494	0.00012518	0.0111366
T01D3.3a.1	WBGene00011328	T01D3.3	309.287	1.74195	0.000125945	0.0111651
C18E9.3c.2	WBGene00004105	szy-20	67.6022	-8.74113	0.000130084	0.0114914
F39H2.5.2	WBGene00045237	mrt-1	423.465	0.669648	0.000130988	0.0115306
Y71H2B.5.1	WBGene00022195	Y71H2B.5	277.696	2.60059	0.000132925	0.0116602
C14H10.1.1	WBGene00007591	zipt-13	2282.22	-0.406704	0.000136404	0.0119118
F42A10.7.1	WBGene00018343	F42A10.7	701.043	-1.87876	0.000136742	0.0119118
C49F5.1.2	WBGene00008205	sams-1	67.4002	-9.83228	0.000141383	0.0122311
R186.3.2	WBGene00011306	R186.3	359.98	-2.05013	0.000143542	0.0123752
F40F9.6a.1	WBGene00009583	aagr-3	28.6953	-8.73764	0.000146806	0.0126133
Y105E8B.1a.1	WBGene00002978	lev-11	1181.21	-5.021	0.000147557	0.0126345
C01B4.8a.1	WBGene00015272	C01B4.8	83.2902	1.57509	0.000149926	0.0126662
Y19D10A.5a.1	WBGene00021220	Y19D10A.5	83.2902	1.57509	0.000149926	0.0126662
C18C4.3.1	WBGene00015965	ugt-48	529.027	-1.99791	0.000149098	0.0126662
Y46C8AL.3.1	WBGene00021581	clec-70	136.201	-2.16776	0.000149947	0.0126662
F16H11.1.1	WBGene00017530	F16H11.1	304.813	-0.601133	0.000152963	0.0128777
F42G9.5b.1	WBGene00000117	alh-11	324.243	-0.910384	0.000156457	0.0131277
W06G6.1.1	WBGene00012308	oac-53	83.0908	0.852743	0.000160304	0.0133612
F02E8.5.2	WBGene00017178	atg-16.1	154.935	5.34512	0.000162369	0.0134885
B0218.8.2	WBGene00015052	clec-52	674.483	-0.939264	0.000163934	0.0135735
F21A10.2c.1	WBGene00008999	myrf-2	208.556	-0.58459	0.000164719	0.0135937
F53F10.2a.2	WBGene00018764	F53F10.2	39.5444	8.14663	0.00017194	0.0140968
C15B12.7b.2	WBGene00000393	cdf-1	33.1441	-5.00193	0.000173933	0.0142138
Y47G6A.15.2	WBGene00021641	Y47G6A.15	2385.36	3.58382	0.000174655	0.0142264
C44B11.3.1	WBGene00003175	mec-12	2358.95	-0.785863	0.000177486	0.0143637
C34F11.9d.1	WBGene00001101	dsh-1	9.47156	-3.96259	0.000181517	0.0146428
C25H3.7a.2	WBGene00016116	C25H3.7	979.031	0.925478	0.000183007	0.0146478
R07E5.19.2	WBGene00303105	R07E5.19	1256.77	-0.261467	0.000183331	0.0146478
Y113G7B.16.1	WBGene00013765	cdkr-3	678.854	-1.08786	0.00018255	0.0146478
F07F6.7.2	WBGene00017219	F07F6.7	38.7442	7.93934	0.000184519	0.0146812
ZK1067.2a.2	WBGene00014208	znfx-1	1607.43	0.272193	0.000199556	0.0157522
T21F2.1a.1	WBGene00020657	lgc-53	79.6781	-0.684318	0.000200293	0.0157522
T05G5.3.2	WBGene00000405	cdk-1	187.209	-1.28819	0.000200223	0.0157522
Y105E8A.27.1	WBGene00013684	Y105E8A.27	8.15746	5.38874	0.000211384	0.0164748
T19A5.3a.1	WBGene00020554	T19A5.3	2225.12	-1.05776	0.000211452	0.0164748
C05C10.4.2	WBGene00007331	pho-11	2499.8	1.2648	0.000213288	0.0165664
C26F1.2.2	WBGene00016147	cyp-32A1	98.3528	7.81774	0.000214289	0.0165928
R05A10.6.1	WBGene00011023	R05A10.6	83.3586	-1.31276	0.000215335	0.0166225
ZK930.1a.1	WBGene00014151	vps-15	747.381	0.555876	0.000222007	0.0170483
F41E6.14.1	WBGene00018295	oac-29	501.135	-1.73885	0.000222742	0.0170483
T27A3.7.2	WBGene00020843	T27A3.7	53.6592	-8.83614	0.000222889	0.0170483
C35D10.8.2	WBGene00016445	C35D10.8	15.8574	4.44152	0.000225856	0.0171508
C15F1.1a.1	WBGene00015794	C15F1.1	665.193	-0.386045	0.000225784	0.0171508
R155.1a.1	WBGene00020115	mboa-6	3552.59	-0.546973	0.000227238	0.0171508
Y11D7A.10a.1	WBGene00012434	Y11D7A.10	882.649	-0.977246	0.000227647	0.0171508
C06B3.3.1	WBGene00007362	cyp-35C1	14.5562	-7.89647	0.000226297	0.0171508
Y113G7A.15a.1	WBGene00013752	nlp-69	71.0949	-1.07095	0.000228948	0.0171971
T03G6.1.2	WBGene00020194	T03G6.1	124.173	-9.20395	0.000229777	0.0172079
Y66D12A.13.1	WBGene00013439	Y66D12A.13	69.1141	6.55916	0.000232776	0.0173806
B0454.9.2	WBGene00015200	lido-13	29.5047	-8.20658	0.0002359	0.0175616
C05E4.9a.2	WBGene00001564	icl-1	558.116	2.78009	0.000237009	0.017592
Y69A2AR.1b.1	WBGene00022074	Y69A2AR.1	486.098	-0.339175	0.000255768	0.0189283
C27A7.3d.1	WBGene00007755	C27A7.3	154.963	-0.961317	0.000256691	0.0189408
Y34B4A.6.2	WBGene00021322	Y34B4A.6	3871.36	1.0254	0.000268837	0.0197788
C16A11.10.1	WBGene00185089	C16A11.10	17.7488	8.1809	0.00027286	0.0200161
ZK250.13.2	WBGene00235352	ZK250.13	348.259	1.54547	0.000274857	0.0200454
C47D12.6b.1	WBGene00006617	tars-1	3304.42	-0.599472	0.000274694	0.0200454
T01G9.5b.2	WBGene00003183	mei-1	50.6886	1.18261	0.000275707	0.0200491
F37D6.2c.1	WBGene00009508	row-1	128.82	1.06299	0.000299118	0.0216312
T04B2.3a.1	WBGene00011422	T04B2.3	449.331	-0.473695	0.000299189	0.0216312
T07D4.3a.2	WBGene00004355	rha-1	1339.13	0.570355	0.000307838	0.022003
F25C8.3a.1	WBGene00006812	unc-80	457.455	-0.566994	0.000307447	0.022003
B0513.5b.1	WBGene00007197	prdh-1	55.8331	-7.54272	0.000306673	0.022003
F42A9.6b.1	WBGene00018335	F42A9.6	228.238	-0.680203	0.000317182	0.0226064
F42G8.11.1	WBGene00004979	sph-1	74.8684	-7.84581	0.000318571	0.0226411
C23H3.9d.2	WBGene00016022	C23H3.9	741.056	-0.719735	0.000322992	0.0227619
C52E4.4.2	WBGene00004501	rpt-1	530.459	-0.848203	0.000322673	0.0227619
Y54E5A.5.2	WBGene00013200	Y54E5A.5	480.753	-0.963473	0.000322031	0.0227619
C01B4.5.1	WBGene00005138	srd-61	9.80099	2.58985	0.000334634	0.0234505
Y19D10A.15a.1	WBGene00044099	srd-75	9.80099	2.58985	0.000334634	0.0234505
T07H3.1.1	WBGene00006464	bath-47	227.794	1.72455	0.000343133	0.0239792
T20D4.10.1	WBGene00020616	T20D4.10	400.628	-1.5826	0.000345096	0.0240494
ZC328.2.2	WBGene00022592	klu-2	110.27	6.98866	0.000359442	0.0249797
C42D4.3.1	WBGene00016596	C42D4.3	2885.71	-0.689046	0.000364339	0.0252501
F54C1.7.1	WBGene00003934	pat-10	1352.28	-7.8507	0.000367572	0.025404
T03G6.2c.2	WBGene00003630	nhr-40	158.549	2.04861	0.000375308	0.0258583
Y49E10.1.2	WBGene00004506	rpt-6	1360.57	-1.57724	0.000376206	0.0258583
R02D3.7.2	WBGene00019824	R02D3.7	284.783	2.32496	0.000385151	0.0264008
C36F7.1.2	WBGene00007984	irx-1	130.994	4.75205	0.000393299	0.0268858
Y48C3A.14c.1	WBGene00012995	Y48C3A.14	114.545	1.62505	0.00039546	0.0269601
R155.2.1	WBGene00020116	moa-1	37.0755	2.9961	0.000402163	0.0273427
F21D5.4.1	WBGene00009009	F21D5.4	53.9789	-1.01556	0.00041837	0.0283678
F53B1.4.1	WBGene00018737	F53B1.4	1597.99	-3.17742	0.000420186	0.0284141
Y54G2A.39a.1	WBGene00043062	clec-80	423.167	-0.992841	0.000421821	0.028448
F55C12.7.1	WBGene00018874	tag-234	29.2359	8.11473	0.000430854	0.0289793
Y71F9AL.17.1	WBGene00022119	copa-1	2267.3	-2.22477	0.000437113	0.0292434
K06G5.1.1	WBGene00010605	K06G5.1	12941.3	0.33485	0.000447013	0.0298262
C34F11.3c.1	WBGene00016415	ampd-1	74.7803	6.85367	0.000455271	0.0302967
F48C1.11.1	WBGene00195179	F48C1.11	11.2467	6.48651	0.000456774	0.0303162
R06C7.10.2	WBGene00002348	myo-1	1049.33	1.13886	0.000461298	0.0305357
R07B7.1.2	WBGene00000533	clh-6	342.843	2.45446	0.0004731	0.0312346
C46H11.7.1	WBGene00016731	C46H11.7	79.3114	9.48018	0.000491144	0.0323407
C06H5.1.1	WBGene00007392	fbxa-156	296.627	1.77679	0.000497946	0.0327028
Y66D12A.17.1	WBGene00013443	such-1	405.407	0.974543	0.000510315	0.0334276
F53B7.3.2	WBGene00009966	isy-1	43.679	-7.43121	0.00052007	0.0338897
F49C12.12a.2	WBGene00009881	F49C12.12	3750.79	-0.227349	0.000523628	0.0339452
F52E1.13c.1	WBGene00018700	lmd-3	43.1567	-9.40211	0.000522877	0.0339452
T17E9.2b.1	WBGene00020549	nmt-1	61.0405	8.76689	0.000536403	0.0345946
T12D8.6.1	WBGene00011734	mlc-5	2603.26	-0.138893	0.000536331	0.0345946
C46G7.4a.1	WBGene00004112	pqn-22	82.0547	5.84296	0.000538874	0.0346648
Y41C4A.10.2	WBGene00001235	elb-1	412.359	-0.619287	0.000545688	0.0350133
Y57A10A.11.2	WBGene00004394	rol-1	513.532	4.0619	0.00054723	0.0350227
F02E9.9b.1	WBGene00008532	dpt-1	100.101	-7.57163	0.000553309	0.0353217
B0348.5a.1	WBGene00015153	B0348.5	144.769	-0.738188	0.000556098	0.0354096
B0495.10a.1	WBGene00007044	cpna-5	503.243	-0.529091	0.000564695	0.035866
F55D12.2a.1	WBGene00010111	F55D12.2	1255.96	-0.384345	0.000572507	0.0360881
Y71G12B.12c.1	WBGene00022152	atg-5	175.338	-3.96439	0.000570561	0.0360881
ZK897.1s.1	WBGene00006767	unc-31	35.4249	-1.90546	0.000582728	0.0366403
R11D1.3.1	WBGene00011244	R11D1.3	35.0361	-6.89441	0.000585645	0.0367317
B0280.13.2	WBGene00015107	viro-2	122.148	5.61728	0.000588237	0.0368022
ZC8.4e.1	WBGene00022500	lfi-1	28.5658	8.0005	0.000597543	0.0372503
C29F3.3.1	WBGene00007804	C29F3.3	354.183	-0.792067	0.000598368	0.0372503
F55G11.5a.1	WBGene00010125	dod-22	185.801	1.20072	0.000608739	0.0378021
F25H5.8.1	WBGene00009130	F25H5.8	12.5736	4.57985	0.000610945	0.0378454
R10E9.2.1	WBGene00011214	R10E9.2	20.3579	2.26867	0.000615774	0.0380506
C05C10.6b.1	WBGene00007333	ufd-3	21.5217	7.57002	0.00062638	0.0385162
C54G6.5.2	WBGene00005002	spp-17	229.494	-7.11233	0.00062961	0.0386202
C10C6.1g.1	WBGene00002192	kin-4	62.8235	-1.35635	0.000644426	0.0393951
ZK180.5b.1	WBGene00022679	ZK180.5	399.641	-4.77513	0.000645383	0.0393951
Y106G6E.6.2	WBGene00013709	csnk-1	3728.52	0.135453	0.000649185	0.0395309
Y17G7B.11.2	WBGene00012464	arrd-7	161.855	2.89316	0.000662607	0.0399415
T19B10.8.2	WBGene00011835	pgap-1	743.622	1.14219	0.0006629	0.0399415
C09E10.2e.1	WBGene00000958	dgk-1	9.11474	-6.82666	0.000657931	0.0399415
T11G6.1b.1	WBGene00002001	hars-1	67.9846	-7.41669	0.000660008	0.0399415
F21D12.1b.1	WBGene00003620	nhr-21	41.3843	3.85125	0.000687913	0.0411894
F59C6.11.1	WBGene00010328	F59C6.11	210.283	0.666404	0.000698607	0.0417301
F08F8.9a.2	WBGene00017274	F08F8.9	1050.84	0.570458	0.000700589	0.0417491
Y43E12A.1.2	WBGene00000866	cyb-2.1	49.389	5.11553	0.000711437	0.0422951
C23H5.9.1	WBGene00001729	grl-20	14.9051	4.81266	0.000713632	0.0423253
T14G10.2e.1	WBGene00004254	pxf-1	45.899	5.85982	0.000718664	0.0425232
W01B11.3.1	WBGene00020915	nol-58	327.369	2.69305	0.000720406	0.042526
C28D4.3.2	WBGene00001607	gln-6	73.5785	1.45986	0.000737229	0.0434169
F49E11.10a.2	WBGene00009895	scl-2	994.215	3.39899	0.00073976	0.043464
F22B7.13.1	WBGene00001688	gpr-1	47.2983	-9.57997	0.000754431	0.0442224
F32A11.3.1	WBGene00009308	F32A11.3	55.8693	2.04725	0.000769965	0.0450277
ZK643.8a.1	WBGene00001734	grl-25	14.5828	5.79911	0.000771929	0.0450376
Y4C6B.6.2	WBGene00021160	gba-4	1191.11	0.457074	0.000777659	0.0451618
C28G1.3.2	WBGene00016188	sec-15	161.033	-3.97628	0.000776572	0.0451618
F20A1.7a.1	WBGene00006666	twk-11	61.6485	-0.795034	0.000791818	0.0458779
T27B7.4a.1	WBGene00003705	nhr-115	68.6821	-1.74853	0.000805437	0.0464524
T05C12.7.1	WBGene00000377	cct-1	19.3526	-8.30418	0.000805245	0.0464524
Y105C5B.21e.1	WBGene00002175	jac-1	89.4595	-1.72044	0.000814247	0.0468528
R07E5.14.2	WBGene00004387	rnp-4	780.317	-0.958752	0.00081927	0.0470048
Y110A7A.16.2	WBGene00022463	elpc-1	565.467	-1.71069	0.000822286	0.0470048
Y69A2AR.6.1	WBGene00022077	vamp-7	66.4603	-6.89381	0.00082251	0.0470048
F09F7.3.1	WBGene00017300	rpc-2	930.087	-2.0583	0.000824737	0.047025
R08E3.1a.1	WBGene00019957	R08E3.1	5616.14	0.326936	0.0008325	0.0472528
B0336.1a.1	WBGene00006943	wrm-1	188.408	4.4853	0.000837387	0.0474229
C17F4.5.2	WBGene00015912	fbxc-50	20.159	7.2172	0.000842355	0.0474848
ZK1067.1a.1	WBGene00002299	let-23	121.702	1.30543	0.000844158	0.0474848
ZK863.4.2	WBGene00014124	usip-1	163.433	1.42067	0.000852515	0.0478476
C36E8.5.1	WBGene00006537	tbb-2	29.4199	3.64771	0.000854506	0.0478523
ZC513.12.2	WBGene00006060	sth-1	16.9801	6.98631	0.000857036	0.0478871
F31D4.9.1	WBGene00009294	F31D4.9	1046.52	-0.475139	0.000875854	0.0488298
W08D2.1.2	WBGene00001188	egl-20	109.991	1.23809	0.000881266	0.0489672
E04F6.5a.1	WBGene00017125	acdh-12	1734.75	0.866032	0.000882222	0.0489672
C01G6.1a.2	WBGene00000170	aqp-2	66.4385	7.18685	0.000905264	0.0497624
T05H10.3.1	WBGene00011508	T05H10.3	14.9944	2.73344	0.00090754	0.0497624
Y40H4A.1a.2	WBGene00001519	gar-3	187.464	0.910732	0.000909481	0.0497624
C23F12.1d.2	WBGene00016006	fln-2	3910.95	0.5131	0.000903572	0.0497624
F56C11.6b.1	WBGene00018958	cest-27	305.409	-0.918971	0.000899258	0.0497624
T19B10.2.2	WBGene00011831	T19B10.2	4722.55	-0.932657	0.000907588	0.0497624
C34C12.8.1	WBGene00007927	C34C12.8	94.7597	-4.23462	0.000910433	0.0497624
K08C7.5.1	WBGene00001477	fmo-2	91.4571	5.49142	0.000919445	0.0499373
F28F8.2.1	WBGene00009221	acs-2	2032.37	3.2966	0.000919324	0.0499373
C14B9.10.2	WBGene00015755	C14B9.10	1893.84	-0.527461	0.000919605	0.0499373
C14A11.3a.1	WBGene00006496	cgef-1	34.5329	-8.18442	0.000925823	0.0501664
F58F9.3b.1	WBGene00019057	F58F9.3	33.975	7.6811	0.000932965	0.0504444
K11D2.4a.1	WBGene00010770	K11D2.4	443.399	-0.500599	0.000941332	0.0507874
F17C8.4.2	WBGene00004311	ras-2	172.53	4.52289	0.000975726	0.0525301
C06B8.2c.1	WBGene00007368	C06B8.2	95.5553	1.82011	0.000987941	0.0530738
B0545.1b.2	WBGene00006599	tpa-1	270.067	-3.14508	0.00099253	0.0532064
W04E12.8.1	WBGene00012253	clec-50	9641.8	0.65006	0.00101482	0.0541696
F22D6.6.1	WBGene00009052	ekl-1	81.7821	5.54305	0.00104289	0.05555
F42G10.2.2	WBGene00003368	mkk-4	77.124	6.23509	0.00105377	0.0560106
C04E6.7.1	WBGene00015423	C04E6.7	57.9826	-1.61894	0.00107289	0.0569061
R12E2.11.2	WBGene00020036	R12E2.11	45.5356	-1.46722	0.00108218	0.0572781
F10F2.3.2	WBGene00008655	lips-3	31.756	7.24647	0.00108632	0.0573387
K08F4.2.1	WBGene00010677	gtbp-1	2743.14	-1.2636	0.0010879	0.0573387
Y24D9A.1a.1	WBGene00021281	ell-1	3041.03	0.500423	0.00109496	0.0575896
Y34D9B.1a.1	WBGene00003238	mig-1	64.4028	-4.37224	0.00111729	0.0586414
T16A1.7.1	WBGene00004149	trpl-5	21.4284	1.8492	0.00111974	0.0586474
R07B1.13.1	WBGene00138711	R07B1.13	248.544	-0.67664	0.00113401	0.059271
T13H2.4d.1	WBGene00004148	pqn-65	56.207	-9.86959	0.00116729	0.0607573
Y47D7A.14b.1	WBGene00021626	rft-2	190.132	-0.447293	0.00120716	0.0627023
Y116F11B.3.1	WBGene00003959	pcp-4	2337.65	0.6332	0.00125596	0.0649684
C14C10.5a.2	WBGene00007588	C14C10.5	250.379	1.4525	0.00126529	0.0653159
F55A12.3.2	WBGene00004087	ppk-1	197.806	-5.67493	0.00126882	0.065364
F21C10.10.1	WBGene00017659	F21C10.10	1060.37	2.96944	0.00127164	0.0653748
Y71G12A.3b.1	WBGene00022139	tub-2	11.9576	7.10426	0.00127747	0.0655404
F25E2.5c.1	WBGene00000899	daf-3	361.261	1.22193	0.00129404	0.0658164
T01B7.7.1	WBGene00004397	rol-6	9095.08	-0.864787	0.00129597	0.0658164
F46C8.8.2	WBGene00018487	F46C8.8	1771.17	-0.981252	0.00129254	0.0658164
F54B3.3.1	WBGene00010015	atad-3	1616.08	-1.31451	0.00129553	0.0658164
C02E11.1a.1	WBGene00015344	nra-4	298.127	-3.26617	0.00128949	0.0658164
T05B4.9.1	WBGene00020240	T05B4.9	40.3361	5.70373	0.0012996	0.0658675
F28B12.3.2	WBGene00017895	vrk-1	131.588	6.98338	0.0013099	0.0662555
K03D10.1.2	WBGene00002181	kal-1	195.25	1.6937	0.00131957	0.0664769
C02E7.6.2	WBGene00015339	C02E7.6	5154.52	-1.42082	0.00132979	0.0668571
K08D12.6.1	WBGene00019540	K08D12.6	11667.6	0.879438	0.00135056	0.0676306
W03F11.6d.1	WBGene00021009	afd-1	343.098	-0.450396	0.0013553	0.0677325
F25H9.5a.2	WBGene00001496	frm-10	266.545	1.57511	0.00137694	0.0685412
C32D5.12.1	WBGene00016319	C32D5.12	155.439	-3.70143	0.00137599	0.0685412
F47B8.4b.1	WBGene00009805	F47B8.4	28.6847	4.95385	0.0013894	0.069024
F46C5.1.1	WBGene00009778	F46C5.1	652.575	4.78933	0.00139458	0.0691448
M05B5.2.1	WBGene00010870	let-522	577.395	0.407908	0.00140789	0.0696669
F39H2.4.1	WBGene00006377	syp-3	15.7545	7.02062	0.0014122	0.0697426
F28G4.1.1	WBGene00009226	cyp-37B1	466.785	4.74473	0.00141977	0.0699787
K07A1.9c.1	WBGene00010615	ate-1	36.4705	8.28033	0.00142273	0.0699871
M04F3.3.1	WBGene00019769	M04F3.3	228.964	-0.67041	0.00142768	0.0700931
C02F5.14.1	WBGene00044445	C02F5.14	641.85	-0.779375	0.00143169	0.0701526
F14F7.5a.1	WBGene00008812	F14F7.5	15.4296	3.5622	0.00144395	0.0706157
W08A12.1a.2	WBGene00021078	unc-132	50.4543	6.21225	0.00145348	0.0709433
Y39A1A.23a.1	WBGene00001997	hpr-9	236.531	0.619704	0.00147315	0.071516
F59B2.3.2	WBGene00010308	F59B2.3	868.341	0.314558	0.00147661	0.071516
F58A3.2f.1	WBGene00001184	egl-15	143.334	-0.85892	0.00147638	0.071516
K08E4.7.2	WBGene00045036	K08E4.7	6.81456	4.68588	0.00149298	0.0721692
M110.4a.2	WBGene00002066	ifg-1	3388.8	-0.944904	0.00150001	0.0723698
C25E10.8.2	WBGene00016097	C25E10.8	11.4458	6.9555	0.00150658	0.0724079
R12C12.5.1	WBGene00020025	R12C12.5	350.017	-0.914459	0.00150543	0.0724079
R06C1.2.1	WBGene00011058	fdps-1	842.848	-0.283569	0.00153661	0.0737102
ZK856.13.2	WBGene00014114	tftc-3	406.026	1.45361	0.00159123	0.0760396
F56A4.5.1	WBGene00018913	F56A4.5	10.8775	2.52723	0.00159898	0.0762647
ZK909.6.2	WBGene00014150	ZK909.6	265.074	-1.03987	0.0016251	0.0773636
M7.12.1	WBGene00010887	M7.12	126.128	0.673818	0.0016337	0.0775352
C47C12.6b.1	WBGene00000950	deg-1	16.2732	-2.95818	0.00163489	0.0775352
B0240.3a.1	WBGene00000907	daf-11	42.9049	-1.17119	0.00164612	0.0779203
T22H6.6c.1	WBGene00001560	gei-3	1374.83	0.392498	0.00167124	0.0787898
K10D2.1a.2	WBGene00019627	hira-1	201.69	-3.39302	0.00167391	0.0787898
F14D2.19.2	WBGene00206522	F14D2.19	96.4698	9.82418	0.00167925	0.0788444
K03B8.9.1	WBGene00000951	deg-3	224.656	-1.56179	0.00168135	0.0788444
C27A7.1a.2	WBGene00007753	C27A7.1	388.127	0.77239	0.00168534	0.078884
Y51A2B.8.1	WBGene00013071	Y51A2B.8	16.6029	3.64231	0.00169297	0.0789464
T23B12.5.1	WBGene00020720	T23B12.5	168.155	0.479986	0.00168999	0.0789464
C07E3.4.1	WBGene00007415	C07E3.4	33.8227	2.72026	0.00170509	0.0790036
C24G7.2.1	WBGene00016064	acd-1	185.569	1.91202	0.00170679	0.0790036
F01D4.1b.1	WBGene00008485	ugt-43	68.2427	1.5178	0.00170086	0.0790036
C01G12.8.1	WBGene00007248	catp-4	24.5836	2.94725	0.0017206	0.0792044
Y81G3A.1.1	WBGene00013590	Y81G3A.1	10.7879	2.09857	0.00171796	0.0792044
F07A11.6e.2	WBGene00008549	din-1	1213.69	0.25953	0.00171597	0.0792044
F54F11.2a.2	WBGene00010070	nep-17	16241.7	0.391067	0.0017324	0.0796015
ZK1058.2.2	WBGene00003930	pat-3	1739.3	-0.809377	0.00173703	0.0796682
R12E2.5.2	WBGene00002138	inx-16	915.167	-0.989488	0.00175464	0.0801827
K03H1.4.2	WBGene00010539	ttr-2	477.57	0.984553	0.00175985	0.0802749
M01E10.2a.1	WBGene00001063	dpy-1	2439.32	-0.458078	0.00176453	0.0803423
F33E2.5.2	WBGene00009361	F33E2.5	93.3161	-1.24185	0.00179645	0.0816475
F39G3.2.1	WBGene00018207	F39G3.2	46.5148	2.33562	0.00183347	0.0830292
D1044.2a.1	WBGene00017028	dex-1	129.995	-0.995606	0.00183124	0.0830292
F26D11.2.1	WBGene00017819	F26D11.2	47.8183	3.7164	0.00184861	0.0834134
F47C12.4.1	WBGene00018548	clec-79	22.4252	4.07365	0.00186244	0.0836881
ZK1248.14.1	WBGene00001509	fzo-1	446.223	3.43293	0.00185874	0.0836881
B0205.10.2	WBGene00015024	B0205.10	16.2272	6.59591	0.00187194	0.0838233
F25B5.7d.1	WBGene00017778	nono-1	92.7799	1.08701	0.00187658	0.0838233
F26E4.8a.1	WBGene00006528	tba-1	1977.19	-0.559187	0.00187882	0.0838233
F59A2.6c.1	WBGene00010306	golg-4	598.526	-1.45869	0.00188108	0.0838233
F53E10.6.1	WBGene00018762	F53E10.6	26.1967	-8.7413	0.00189102	0.084117
R03A10.4b.1	WBGene00010984	nkat-3	23.8211	7.43516	0.00190742	0.0843216
T05G5.1a.2	WBGene00011498	T05G5.1	510.412	1.67037	0.00190628	0.0843216
ZK973.6a.1	WBGene00000140	anc-1	8100.31	0.681884	0.0019106	0.0843216
C29F7.1.1	WBGene00007810	C29F7.1	237.201	0.446692	0.00190621	0.0843216
Y39B6A.14.2	WBGene00012676	pro-3	214.72	-3.47419	0.00191243	0.0843216
T14E8.3c.1	WBGene00020506	dop-3	49.6287	-0.937444	0.00192444	0.0847023
F22E12.4d.1	WBGene00001178	egl-9	41.0264	8.53588	0.00193819	0.0848639
BE0003N10.6c.1	WBGene00255598	BE0003N10.6	7.35033	6.34713	0.00194066	0.0848639
F41E6.11.1	WBGene00018292	F41E6.11	737.772	-0.436349	0.00194816	0.0850005
Y37A1C.1f.1	WBGene00012543	nkcc-1	551.9	0.91892	0.00197883	0.0860398
ZC373.6.2	WBGene00000930	dao-4	100.377	3.41476	0.00199642	0.0866544
F22G12.4a.1	WBGene00009064	F22G12.4	903.373	-0.239903	0.0020094	0.087067
Y73B6BL.34.2	WBGene00000256	bli-6	906.497	5.03056	0.0020239	0.0873935
C08F1.4a.1	WBGene00015608	math-3	54.9364	4.43412	0.00202274	0.0873935
C09H10.2.2	WBGene00004454	rpl-36.A	16690.8	-0.250288	0.00203777	0.0878412
F20C5.4.2	WBGene00008969	cdc-50.B	101.099	9.60782	0.00205714	0.0881894
T01D1.2q.1	WBGene00001340	etr-1	16.898	7.55555	0.00205653	0.0881894
E01A2.2a.1	WBGene00017085	E01A2.2	138.857	-3.71878	0.00206068	0.0881894
F37B1.5.1	WBGene00001764	gst-16	46.8485	-9.39312	0.00206342	0.0881894
C46A5.6.2	WBGene00016702	C46A5.6	110.865	-6.70945	0.00207655	0.0885995
F10B5.1.1	WBGene00004421	rpl-10	1037.56	-0.925927	0.00209876	0.0893952
C39E9.11.1	WBGene00008034	prcc-1	39.1442	8.04142	0.00211796	0.0895687
F32A5.2b.2	WBGene00017968	skpo-3	1604.29	0.400715	0.00210712	0.0895687
Y37H9A.6.2	WBGene00003581	ndx-4	381.302	-0.392139	0.00212069	0.0895687
ZK20.6.1	WBGene00013926	nep-1	2906.47	-0.534971	0.00211662	0.0895687
C04A11.2.2	WBGene00007286	C04A11.2	10.0293	-6.44833	0.00211102	0.0895687
F55C10.4.1	WBGene00010108	F55C10.4	42.9049	4.31289	0.00213507	0.0898735
Y47D3A.16.1	WBGene00012929	rsks-1	175.396	-3.80735	0.00214148	0.0899922
F52F12.7a.1	WBGene00009940	strl-1	537.988	-0.301793	0.00215288	0.0903201
F18G5.2b.1	WBGene00003981	pes-8	124.123	4.99091	0.002184	0.0913204
F12F6.6.1	WBGene00004755	sec-24.1	372.456	-3.82115	0.00218098	0.0913204
Y48G1C.10a.1	WBGene00021683	Y48G1C.10	124.631	4.0514	0.00219715	0.0917173
K11B4.2.1	WBGene00010767	blos-9	85.4274	-3.05378	0.00220399	0.0918502
F30A10.6.1	WBGene00009264	sac-1	99.8202	-4.02455	0.00222251	0.0924684
Y43F8B.2b.1	WBGene00012813	Y43F8B.2	294.384	1.88202	0.0022301	0.0926305
ZK1067.4.1	WBGene00014210	ZK1067.4	38.3856	-9.31763	0.00225038	0.0933183
C44H9.5a.1	WBGene00008100	C44H9.5	7.78549	5.71307	0.0022602	0.0934165
M03D4.1b.1	WBGene00006974	zen-4	91.1884	0.943592	0.00225717	0.0934165
C29E6.2a.1	WBGene00007801	trpa-1	391.6	0.401296	0.0023035	0.0950495
F49H6.5a.1	WBGene00009908	F49H6.5	59.0119	6.20316	0.00231289	0.0952803
F57B9.8.2	WBGene00018999	F57B9.8	13.4165	-5.88162	0.00232817	0.0957528
F13B9.2.1	WBGene00017420	F13B9.2	260.963	-0.90645	0.002387	0.0976916
F38G1.3.1	WBGene00044556	F38G1.3	185.744	0.583298	0.00240484	0.0980865
T20H4.5.1	WBGene00020636	T20H4.5	4297.41	-0.375345	0.00240837	0.0980865
F33E2.2a.1	WBGene00001008	dlk-1	973.044	-0.960639	0.00240283	0.0980865
T05B4.8.1	WBGene00020239	T05B4.8	41.0159	3.57457	0.00243444	0.0986676
C12D5.7.1	WBGene00015709	cyp-33A1	24.4915	-8.66933	0.0024312	0.0986676
F59E12.12.2	WBGene00000252	bli-2	1194.43	3.55938	0.002453	0.0990995
R02F11.3a.1	WBGene00019841	R02F11.3	11.7879	-5.76423	0.00245263	0.0990995
C16C4.4b.1	WBGene00015828	math-14	56.3775	1.3714	0.00246105	0.0992651
T19H12.6a.2	WBGene00020590	T19H12.6	51.3122	-2.66453	0.00247095	0.0995045
T28F3.4a.1	WBGene00012130	slc-17.4	30.0176	7.79789	0.00247902	0.0996132
T24C4.5.1	WBGene00020761	T24C4.5	18.3079	-6.34238	0.00248159	0.0996132
T27E9.3.1	WBGene00000407	cdk-5	33.9999	-7.32394	0.00249825	0.0999617
Y54G9A.9.1	WBGene00013211	Y54G9A.9	21.3924	-8.40157	0.00249755	0.0999617

## Sheet: nath-10(icb102)_RNAseq_counts
Log2 Fold change in nath-10(icb102) V N2
transcript	WormBase Gene ID	Public Name	baseMean	log2FoldChange	pvalue	padj
M142.1a.1	WBGene00006843	unc-119	2593.95	3.08795	3.64e-135	9.83e-131
Y42H9B.1.1	WBGene00000689	col-115	7639.98	3.18196	1.68e-111	2.26e-107
F57H12.7a.1	WBGene00003178	mec-17	4307.65	2.91153	9.14e-81	8.23e-77
Y54G11A.6.1	WBGene00000830	ctl-1	1100.58	-8.13049	1.32e-47	8.94e-44
R05D3.12a.2	WBGene00019884	R05D3.12	208.463	3.15744	7.48e-47	4.04e-43
C13B7.6.1	WBGene00015731	C13B7.6	571.524	1.70071	2.21e-42	8.53e-39
Y45G12C.16.1	WBGene00044131	Y45G12C.16	571.524	1.70071	2.21e-42	8.53e-39
F26B1.4.1	WBGene00000634	col-58	2472.64	2.03269	5.07e-42	1.71e-38
VF36H2L.1.2	WBGene00000147	aph-1	271.99	6.34071	1.93e-40	5.8e-37
F32A7.6.1	WBGene00000088	aex-5	1218.52	1.453	8.32e-37	2.25e-33
B0238.9.2	WBGene00015073	B0238.9	204.286	5.86308	4.64e-33	1.14e-29
B0511.11.1	WBGene00015236	B0511.11	163.758	-3.16636	7.37e-32	1.66e-28
C26E6.3.2	WBGene00016139	ntl-9	286.987	5.00517	5.48e-27	1.14e-23
T07E3.4a.2	WBGene00020315	T07E3.4	796.78	1.02558	1.54e-24	2.97e-21
T19C9.8.1	WBGene00011844	T19C9.8	280.534	2.27545	3.47e-22	6.25e-19
F56A4.2.1	WBGene00018910	F56A4.2	7064.29	3.67683	2.93e-21	4.66e-18
Y19D10A.9.1	WBGene00021224	clec-209	7064.29	3.67683	2.93e-21	4.66e-18
Y54F10AM.2b.2	WBGene00001410	feh-1	316.397	2.63932	2.21e-20	3.31e-17
F57F4.4.1	WBGene00019017	F57F4.4	43334.7	0.618348	2.42e-19	3.44e-16
F56A4.9a.1	WBGene00018917	irld-35	185.954	6.49325	8.42e-19	1.08e-15
Y19D10A.7a.1	WBGene00021222	irld-53	185.954	6.49325	8.42e-19	1.08e-15
K03H1.10.2	WBGene00010545	cbp-2	465.728	11.8315	3.39e-18	4.16e-15
F56A4.3a.1	WBGene00018911	F56A4.3	356.507	7.29706	1.27e-17	1.5e-14
C37A2.4a.2	WBGene00000871	cye-1	486.513	1.81962	1.66e-17	1.87e-14
Y66H1A.6a.1	WBGene00002041	hum-8	1006.7	-1.43252	1.39e-15	1.5e-12
F34D10.4.2	WBGene00009374	F34D10.4	307.014	11.603	1.66e-15	1.73e-12
Y46C8AL.2.1	WBGene00021580	clec-174	118.804	3.30226	4.26e-15	4.26e-12
F55G1.5.1	WBGene00018901	slc-25A18.2	102.073	10.2049	9.59e-15	9.16e-12
C39D10.2.2	WBGene00016530	C39D10.2	76.3802	-9.35441	9.85e-15	9.16e-12
C01B4.9d.1	WBGene00015273	mct-2	125.462	2.07628	4.16e-14	3.62e-11
Y19D10A.12c.1	WBGene00021227	mct-1	125.462	2.07628	4.16e-14	3.62e-11
Y48A6B.5.1	WBGene00012966	exos-1	178.935	4.79536	6.7e-14	5.65e-11
H08M01.2b.2	WBGene00010374	rga-5	552.552	1.11495	9.02e-14	7.37e-11
K09G1.4a.1	WBGene00001053	dop-2	73.5758	-8.9758	2.41e-13	1.91e-10
W03F11.6e.1	WBGene00021009	afd-1	419.957	0.723842	4.22e-13	3.26e-10
T07C5.1d.1	WBGene00011564	ugt-50	51.0487	21.8956	9.84e-13	6.87e-10
C14C11.2.2	WBGene00015766	C14C11.2	77.0374	9.55813	9.93e-13	6.87e-10
W02A2.6a.2	WBGene00004333	rec-8	447.031	2.15634	9.46e-13	6.87e-10
T15B7.11b.1	WBGene00020523	dmsr-14	43.4968	4.64199	1.55e-12	1.05e-09
Y39A1A.14.2	WBGene00012652	Y39A1A.14	362.582	1.01796	1.74e-12	1.15e-09
C55B7.11.2	WBGene00016947	C55B7.11	125.609	21.3256	3e-12	1.88e-09
M02H5.8a.2	WBGene00019744	M02H5.8	713.041	1.24198	2.96e-12	1.88e-09
F35E12.9b.1	WBGene00009433	F35E12.9	433.178	1.21838	6.84e-12	4.2e-09
K04C1.3.2	WBGene00010553	K04C1.3	56.3449	20.4298	8.71e-12	5.22e-09
F13D11.3.1	WBGene00017428	F13D11.3	53.0941	-23.2851	1.02e-11	5.99e-09
R07G3.9.2	WBGene00043050	oig-4	60.4777	-8.68642	1.28e-11	7.33e-09
T22B2.4a.1	WBGene00006321	sup-12	49.1265	-22.5303	1.32e-11	7.41e-09
B0024.4.1	WBGene00007097	B0024.4	1004.66	2.12889	2e-11	1.1e-08
C31B8.6a.1	WBGene00006111	str-46	27.0223	-8.72511	3.18e-11	1.65e-08
C32H11.9.1	WBGene00007872	C32H11.9	1461.02	5.47836	3.98e-11	2.03e-08
ZK930.1a.1	WBGene00014151	vps-15	747.381	0.989119	4.12e-11	2.06e-08
C12C8.3b.2	WBGene00003026	lin-41	1793.33	-1.42574	4.47e-11	2.19e-08
C02H7.3a.2	WBGene00000086	aex-3	289.643	1.4117	8.92e-11	4.3e-08
C01B4.6.1	WBGene00015270	C01B4.6	353.236	2.43163	1.87e-10	8.69e-08
Y19D10A.16.1	WBGene00044734	Y19D10A.16	353.236	2.43163	1.87e-10	8.69e-08
ZK688.5b.1	WBGene00022800	ZK688.5	95.2221	-3.27196	2.49e-10	1.14e-07
T01G5.1.1	WBGene00011339	T01G5.1	88.1681	-6.06726	2.85e-10	1.28e-07
ZK652.9.1	WBGene00000765	coq-5	485.518	-1.81793	7.73e-10	3.42e-07
F44E5.5.2	WBGene00009692	F44E5.5	1425.13	3.14905	1.6e-09	6.86e-07
T02B11.4.1	WBGene00020156	T02B11.4	304.802	-1.77192	2.24e-09	9.44e-07
ZK1151.1o.1	WBGene00006876	vab-10	1621.29	0.798979	2.93e-09	1.22e-06
Y51H7C.1.2	WBGene00021779	Y51H7C.1	143.989	8.26326	3.76e-09	1.54e-06
C54G10.4b.1	WBGene00008320	slc-25A29	148.091	-1.44381	4.25e-09	1.71e-06
F54A5.3a.1	WBGene00018788	shc-1	51.5563	-22.9395	4.35e-09	1.73e-06
F11C3.3.2	WBGene00006789	unc-54	135575	0.414005	5.2e-09	2.03e-06
F26B1.2c.2	WBGene00017816	hrpk-1	75.3336	22.7742	5.58e-09	2.15e-06
F42G9.6b.1	WBGene00018364	dagl-2	44.7483	-22.5074	8.45e-09	3.17e-06
F57F4.3.2	WBGene00001581	gfi-1	35515.6	0.612917	8.63e-09	3.19e-06
F25D7.4.1	WBGene00009113	maph-1.2	247.335	3.37591	1.06e-08	3.85e-06
W01A8.4.2	WBGene00012166	nuo-6	2067.83	1.13784	1.11e-08	4.01e-06
C18B2.5b.1	WBGene00015956	C18B2.5	1506.91	0.414339	1.47e-08	5.22e-06
F53H8.2.2	WBGene00000195	arr-1	48.4915	-22.1228	1.51e-08	5.3e-06
T18H9.1d.1	WBGene00001695	grd-6	211.276	11.1803	1.59e-08	5.5e-06
F20A1.7a.1	WBGene00006666	twk-11	61.6485	-1.42652	1.75e-08	5.97e-06
ZC123.3c.1	WBGene00022518	zfh-2	28.5556	-22.0178	1.77e-08	5.97e-06
F55G11.4.1	WBGene00010124	F55G11.4	1337.8	1.83757	1.89e-08	6.31e-06
B0564.3.2	WBGene00007203	best-1	127.765	-8.69505	2.79e-08	8.98e-06
ZK154.3.1	WBGene00003171	mec-7	1102.79	-1.40023	3.02e-08	9.59e-06
W05F2.4b.1	WBGene00021036	W05F2.4	40.8167	21.61	3.2e-08	1.01e-05
F35A5.2.1	WBGene00018025	F35A5.2	16.2606	-21.5733	3.42e-08	1.06e-05
C47A10.1.2	WBGene00004003	pgp-9	1308.81	-2.18761	3.53e-08	1.08e-05
ZK673.4.2	WBGene00014060	ZK673.4	34.255	-21.5323	3.62e-08	1.1e-05
F58B4.5.1	WBGene00010238	F58B4.5	62.3332	-21.4958	3.83e-08	1.15e-05
F40F4.6a.1	WBGene00018237	irg-7	5092.64	0.953142	4.06e-08	1.2e-05
C14A4.2.1	WBGene00000933	dap-3	101.756	-5.02513	4.45e-08	1.31e-05
C12D12.1b.1	WBGene00015713	C12D12.1	2102.33	0.661302	4.76e-08	1.36e-05
ZK337.5.1	WBGene00003471	mtd-1	91.1504	-1.65531	4.72e-08	1.36e-05
F49E10.3.2	WBGene00001450	flp-7	38.0256	-21.3442	4.79e-08	1.36e-05
F33H1.1c.1	WBGene00000914	daf-19	18.2925	3.87935	5.12e-08	1.44e-05
C13G3.3d.1	WBGene00007554	pptr-2	37.2938	21.1302	6.42e-08	1.78e-05
C33G8.7.2	WBGene00016364	nhr-161	19.6383	-7.33184	6.46e-08	1.78e-05
Y106G6H.6d.1	WBGene00013719	Y106G6H.6	24.57	4.63161	6.7e-08	1.83e-05
Y76A2B.1d.1	WBGene00004075	pod-1	727.483	1.39042	7.17e-08	1.94e-05
F53C3.6a.2	WBGene00018750	F53C3.6	52.8321	21.0301	7.41e-08	1.98e-05
H02I12.3.1	WBGene00006459	tag-89	32.0996	20.967	8.11e-08	2.15e-05
M03C11.3a.2	WBGene00010840	M03C11.3	38.3453	20.9231	8.64e-08	2.26e-05
Y41D4B.19b.1	WBGene00003794	npp-8	34.7464	20.8864	9.1e-08	2.36e-05
Y47D7A.12.1	WBGene00021624	Y47D7A.12	59.1707	-2.14187	9.27e-08	2.38e-05
W06H8.8k.1	WBGene00006436	ttn-1	39.6465	20.8281	9.88e-08	2.5e-05
F39G3.7.1	WBGene00004195	prx-6	117.077	-8.37241	9.92e-08	2.5e-05
C25F9.1a.2	WBGene00005832	srw-85	86.5062	-4.81099	1.05e-07	2.61e-05
T04F8.8.1	WBGene00011446	T04F8.8	11.6353	6.67345	1.15e-07	2.84e-05
C44H9.1.1	WBGene00008097	ugt-15	59.8803	-2.45856	1.2e-07	2.94e-05
F54D5.4.2	WBGene00010050	F54D5.4	80.431	1.50618	1.37e-07	3.34e-05
Y53G8B.4b.1	WBGene00021820	nipa-1	50.6156	20.5786	1.41e-07	3.39e-05
T19E10.1a.2	WBGene00002297	ect-2	60.5272	20.4509	1.68e-07	3.94e-05
F02E8.6.2	WBGene00003561	ncr-1	1319.09	0.719874	1.66e-07	3.94e-05
Y34D9A.3f.2	WBGene00021329	Y34D9A.3	70.666	20.3562	1.92e-07	4.46e-05
W05B5.3b.2	WBGene00003675	nhr-85	27.9911	7.86682	2.19e-07	5.04e-05
C47D12.2.2	WBGene00008136	C47D12.2	111.71	-6.18244	2.38e-07	5.39e-05
R148.5a.1	WBGene00020104	R148.5	19.767	-7.52262	2.37e-07	5.39e-05
Y45F10A.7a.2	WBGene00012869	Y45F10A.7	37.8109	20.1769	2.46e-07	5.53e-05
K05C4.11.2	WBGene00010587	sol-2	27.9608	19.9872	3.19e-07	7.03e-05
F56C11.2a.2	WBGene00004225	ptr-11	136.062	-1.91395	3.2e-07	7.03e-05
R11E3.5a.1	WBGene00003694	nhr-104	82.0892	-1.24665	3.49e-07	7.59e-05
C16C8.26.1	WBGene00305091	C16C8.26	638.067	0.8618	3.85e-07	8.32e-05
K09C6.9.2	WBGene00019563	K09C6.9	463.295	-1.2288	4.22e-07	9.04e-05
B0563.6b.1	WBGene00015263	B0563.6	17.1943	19.7112	4.65e-07	9.88e-05
T14E8.1b.1	WBGene00020504	svh-2	21.7281	5.24225	5.72e-07	0.000120588
M176.3.2	WBGene00010942	chch-3	1081	1.25441	7.17e-07	0.000147693
R08E3.1a.1	WBGene00019957	R08E3.1	5616.14	0.479242	9.58e-07	0.000195972
F29B9.2a.1	WBGene00017920	jmjd-1.2	225.645	-0.698426	9.83e-07	0.000199406
K06H7.7.2	WBGene00019458	K06H7.7	142.636	4.92473	9.94e-07	0.000200149
C05D11.7b.2	WBGene00015484	atgl-1	163.388	6.61926	1.08e-06	0.000216404
B0564.2a.2	WBGene00007202	B0564.2	95.158	-6.70118	1.12e-06	0.000222282
T19B10.3.2	WBGene00011832	bgal-1	268.485	-2.25463	1.19e-06	0.000233328
H40L08.7.2	WBGene00303024	H40L08.7	15.0661	18.9658	1.26e-06	0.000244487
C18E3.7d.1	WBGene00004093	ppw-1	501.838	0.861187	1.39e-06	0.000268784
F19C7.1.2	WBGene00017591	F19C7.1	7489.25	0.572361	1.46e-06	0.000279713
T21C12.2.1	WBGene00001993	hpd-1	119.945	1.68361	1.47e-06	0.000279859
Y4C6B.6.2	WBGene00021160	gba-4	1191.11	0.65326	1.52e-06	0.000286678
F56B6.4b.1	WBGene00006863	gyg-1	880.169	-3.50095	1.57e-06	0.000294326
K03D10.1.2	WBGene00002181	kal-1	195.25	2.51777	1.69e-06	0.000313312
C25G4.6.1	WBGene00007733	smz-1	11.2774	6.96052	1.79e-06	0.000329256
C06E4.3.1	WBGene00015532	C06E4.3	746.646	-6.82582	2.15e-06	0.000386344
Y46H3D.7a.1	WBGene00021611	nhr-238	73.9007	-3.00854	2.2e-06	0.000392816
ZK6.8.1	WBGene00022643	ZK6.8	407.96	-0.833157	2.41e-06	0.000424658
R08E5.2.1	WBGene00019962	cysl-3	254.22	-1.70841	2.4e-06	0.000424658
C26H9A.1c.1	WBGene00006916	vha-7	14.4232	6.52006	2.7e-06	0.000472525
T23G11.7a.2	WBGene00011972	T23G11.7	91.4569	-5.17312	2.77e-06	0.000478494
Y15E3A.1a.2	WBGene00003681	nhr-91	89.7282	-9.32118	2.76e-06	0.000478494
T04B2.3a.1	WBGene00011422	T04B2.3	449.331	-0.618394	2.82e-06	0.000485169
T15B7.8b.1	WBGene00020520	T15B7.8	109.376	1.12748	2.94e-06	0.000502911
W02B9.1a.2	WBGene00001980	hmr-1	3071.27	0.310014	3.02e-06	0.000512972
F07A5.7a.2	WBGene00006754	unc-15	69465.6	0.301086	3.04e-06	0.00051348
Y40B10A.8b.2	WBGene00003676	nhr-86	43.7203	-7.88826	3.2e-06	0.000537119
C52B9.9.1	WBGene00003179	mec-18	185.199	-1.47445	3.27e-06	0.000544216
C17G1.7.1	WBGene00007653	cysl-1	10.5475	6.09946	3.44e-06	0.000569577
F46C5.6.1	WBGene00009781	F46C5.6	280.543	-3.7045	3.53e-06	0.000581709
LLC1.2a.1	WBGene00010793	LLC1.2	4444.9	0.425335	3.89e-06	0.000632437
ZC506.1.1	WBGene00013919	ZC506.1	312.994	-4.06739	3.94e-06	0.000637262
R06C1.6.2	WBGene00011060	R06C1.6	123.18	-6.42955	4.2e-06	0.000674105
F27E5.9.2	WBGene00206354	F27E5.9	183.976	1.11988	4.25e-06	0.000678135
C17G10.1.1	WBGene00015915	C17G10.1	133.749	10.2613	4.46e-06	0.00070748
C06B8.2b.2	WBGene00007368	C06B8.2	391.66	1.10872	4.77e-06	0.000752746
T07H8.4b.1	WBGene00003165	mec-1	369.157	-0.860277	5.31e-06	0.000832903
Y105E8A.27.1	WBGene00013684	Y105E8A.27	8.15746	6.53957	5.43e-06	0.000846951
Y41E3.11a.2	WBGene00012769	hrpu-1	2037.29	0.988106	5.67e-06	0.000880021
D1086.10a.2	WBGene00044080	D1086.10	116.328	10.4173	5.75e-06	0.000886653
R02D3.7.2	WBGene00019824	R02D3.7	284.783	2.96387	5.92e-06	0.000907163
F26H11.2f.1	WBGene00009180	nurf-1	802.853	2.70241	6.64e-06	0.00101279
R10D12.14c.1	WBGene00011195	sao-1	689.05	-0.378665	7.22e-06	0.00109462
AC7.2a.2	WBGene00004929	soc-2	554.258	-0.562423	7.4e-06	0.0011159
F41H10.1.2	WBGene00018314	F41H10.1	72.5749	1.16437	7.64e-06	0.00113864
K04C1.2b.1	WBGene00010552	K04C1.2	118.248	-9.11968	7.61e-06	0.00113864
F56D2.2.2	WBGene00018964	F56D2.2	69.7173	9.60198	7.85e-06	0.00114685
F21A3.3.1	WBGene00008993	F21A3.3	101.647	8.71852	7.86e-06	0.00114685
T21C12.1l.1	WBGene00006784	unc-49	11.1343	6.35794	7.79e-06	0.00114685
C41C4.10a.1	WBGene00044049	sfxn-5	215.026	-3.76704	7.77e-06	0.00114685
Y62E10A.10.1	WBGene00013378	emc-3	209.102	3.38749	7.98e-06	0.00115753
F32A11.3.1	WBGene00009308	F32A11.3	55.8693	2.70304	8.06e-06	0.00116257
K12B6.2a.1	WBGene00019667	spe-49	12.4275	4.00336	8.38e-06	0.0012033
ZK970.7.1	WBGene00014173	ZK970.7	288.939	-2.42032	8.49e-06	0.00121184
C33F10.14.2	WBGene00050941	C33F10.14	263.38	0.984669	8.94e-06	0.00126977
Y110A2AL.12a.1	WBGene00022447	pigw-1	74.5566	9.52202	9e-06	0.00127209
F32A5.8.2	WBGene00017971	F32A5.8	614	0.39417	9.27e-06	0.00130241
Y57G11C.42d.1	WBGene00013331	Y57G11C.42	23.5185	7.46727	9.57e-06	0.00133091
T06E4.4.1	WBGene00000720	col-147	1253.99	0.605302	9.54e-06	0.00133091
T05A12.4.2	WBGene00020235	T05A12.4	602.262	-0.564828	9.67e-06	0.00133609
E03G2.3.1	WBGene00003169	mec-5	545.655	-1.86957	9.7e-06	0.00133609
ZC168.2.1	WBGene00013856	ZC168.2	37.3624	-1.61533	9.83e-06	0.00134651
R10E9.2.1	WBGene00011214	R10E9.2	20.3579	2.89322	1e-05	0.00136599
F57G12.1.2	WBGene00010221	F57G12.1	2578.65	-1.15575	1.02e-05	0.00137834
ZC373.6.2	WBGene00000930	dao-4	100.377	4.86424	1.02e-05	0.00137971
Y37A1B.1b.1	WBGene00003085	ccar-1	369.745	-1.25388	1.04e-05	0.00139608
C31A11.5.1	WBGene00007833	oac-6	329.849	1.68277	1.14e-05	0.00150501
F46E10.1b.2	WBGene00018488	acs-1	862.958	-1.64622	1.14e-05	0.00150501
F30A10.6.1	WBGene00009264	sac-1	99.8202	-5.97645	1.14e-05	0.00150501
Y66D12A.13.1	WBGene00013439	Y66D12A.13	69.1141	7.80796	1.16e-05	0.00151605
Y116F11B.3.1	WBGene00003959	pcp-4	2337.65	0.859988	1.17e-05	0.00152805
K08D8.5.1	WBGene00010659	K08D8.5	236.957	1.23459	1.25e-05	0.00161797
C34G6.4a.1	WBGene00003996	pgp-2	683.008	1.7213	1.26e-05	0.0016296
Y75B8A.28.1	WBGene00013559	Y75B8A.28	215.662	1.5527	1.27e-05	0.0016296
C42D8.8a.2	WBGene00000149	apl-1	1762.23	1.32933	1.27e-05	0.0016296
Y32H12A.3.1	WBGene00000973	dhs-9	199.087	-3.96818	1.28e-05	0.00163229
Y113G7A.15a.1	WBGene00013752	nlp-69	71.0949	-1.28312	1.37e-05	0.00172535
F11E6.7.1	WBGene00008710	F11E6.7	563.067	1.00996	1.44e-05	0.00179243
C01G12.8.1	WBGene00007248	catp-4	24.5836	4.04038	1.46e-05	0.00179884
D2089.1b.1	WBGene00004704	rsp-7	348.411	-1.258	1.46e-05	0.00179884
Y38E10A.22c.1	WBGene00012600	Y38E10A.22	9.12804	6.34059	1.53e-05	0.00187108
F58B3.4.1	WBGene00010231	F58B3.4	214.082	-4.82889	1.6e-05	0.00195774
F09C6.9.2	WBGene00003706	nhr-116	78.9283	9.38457	1.68e-05	0.002048
F07A11.6d.1	WBGene00008549	din-1	4541.27	-0.695389	1.74e-05	0.0020948
F20G2.1.1	WBGene00008985	F20G2.1	1061.46	-5.23738	1.74e-05	0.0020948
T26A5.1.1	WBGene00007060	wht-6	9.25639	3.77084	1.82e-05	0.00216976
F56D12.6b.1	WBGene00018974	fcho-1	87.4963	9.42374	1.9e-05	0.00224585
C06E4.6.1	WBGene00015535	C06E4.6	110.886	-8.15899	1.89e-05	0.00224585
Y45G5AM.9a.2	WBGene00021561	Y45G5AM.9	322.596	-2.00456	1.94e-05	0.00228656
B0511.5.1	WBGene00015231	cutl-14	106.18	-0.772109	2.06e-05	0.00241656
K05F1.6c.1	WBGene00019408	K05F1.6	501.786	-0.534113	2.08e-05	0.00243062
C10C5.4.1	WBGene00007508	C10C5.4	141.341	2.38181	2.11e-05	0.0024516
F37B1.3.1	WBGene00001762	gst-14	97.4072	-2.99238	2.12e-05	0.00245916
T28A11.2.2	WBGene00020869	T28A11.2	365.325	-2.31451	2.17e-05	0.00250495
T28F12.2d.1	WBGene00006796	unc-62	111.703	9.83192	2.28e-05	0.00261665
AH10.1.1	WBGene00007082	acs-10	17.5508	4.20736	2.3e-05	0.00262616
F31F7.1b.1	WBGene00017964	F31F7.1	139.784	2.11442	2.35e-05	0.00267865
F35H12.6.1	WBGene00018078	F35H12.6	7.53548	-6.27437	2.39e-05	0.00271421
Y111B2A.14k.1	WBGene00004161	pqn-80	56.9812	-4.60223	2.41e-05	0.00271953
C06G1.4.1	WBGene00015547	ain-1	4117.56	-0.248915	2.42e-05	0.0027236
ZC434.8.2	WBGene00013894	ZC434.8	193.661	1.76361	2.61e-05	0.00291776
Y16E11A.4.1	WBGene00305158	Y16E11A.4	20.5813	2.08637	2.7e-05	0.00300577
F52A8.2a.2	WBGene00001680	gpb-2	773.993	-1.03812	2.75e-05	0.00305168
ZC123.1.1	WBGene00022517	ZC123.1	214.061	-5.66476	2.88e-05	0.00318228
K08E7.9.2	WBGene00003995	pgp-1	956.117	-1.21776	2.93e-05	0.00322032
F37B1.2.1	WBGene00001760	gst-12	191.722	-2.86062	2.94e-05	0.00322032
F55C12.19.1	WBGene00271817	F55C12.19	22.1449	1.95969	2.96e-05	0.00323225
F19F10.12.2	WBGene00017608	ints-9	268.355	1.42462	3.23e-05	0.0035166
K06G5.1.1	WBGene00010605	K06G5.1	12941.3	0.396152	3.28e-05	0.00355299
T28A8.7.1	WBGene00003373	mlh-1	220.207	3.57033	3.31e-05	0.00356348
C54H2.3.1	WBGene00016937	tag-294	112.702	-7.03665	3.31e-05	0.00356348
C01C7.1b.2	WBGene00000186	ark-1	1009.81	0.727631	3.45e-05	0.00369543
K11C4.1.1	WBGene00019642	K11C4.1	9.69089	3.15751	3.64e-05	0.00386703
C31H5.6b.1	WBGene00007857	C31H5.6	310.4	-0.736298	3.64e-05	0.00386703
Y47G6A.15.2	WBGene00021641	Y47G6A.15	2385.36	3.9405	3.68e-05	0.00389448
D1022.6.1	WBGene00005641	sro-1	86.2133	-0.92329	3.7e-05	0.00390105
R155.2.1	WBGene00020116	moa-1	37.0755	3.47551	3.86e-05	0.00404005
Y39B6A.14.2	WBGene00012676	pro-3	214.72	-4.62657	4.07e-05	0.00423724
Y57A10A.11.2	WBGene00004394	rol-1	513.532	4.81756	4.13e-05	0.00428473
C17H12.9.2	WBGene00015934	ceh-48	37.0126	5.76558	4.15e-05	0.00429299
T25G3.2.1	WBGene00000496	chs-1	115.195	2.17974	4.19e-05	0.0043174
T25C12.2.1	WBGene00004994	spp-9	87.4076	-5.86972	4.23e-05	0.00434427
T27A3.5.1	WBGene00020841	T27A3.5	23.2908	3.74823	4.28e-05	0.00436821
C33D3.3.1	WBGene00007894	C33D3.3	382.332	-0.98841	4.29e-05	0.00436821
Y57G11A.2.1	WBGene00013290	Y57G11A.2	31.1313	4.44219	4.41e-05	0.00446001
C09D1.1c.1	WBGene00006820	unc-89	2755.17	0.523462	4.4e-05	0.00446001
T01G9.5b.2	WBGene00003183	mei-1	50.6886	1.32281	4.55e-05	0.00458119
F07F6.7.2	WBGene00017219	F07F6.7	38.7442	8.6292	4.77e-05	0.00478518
T27A3.7.2	WBGene00020843	T27A3.7	53.6592	-9.72018	4.89e-05	0.00488672
F36H2.3h.1	WBGene00009500	F36H2.3	200.315	1.52698	5.01e-05	0.00498773
Y42H9B.2.2	WBGene00004371	rig-4	194.469	3.17948	5.18e-05	0.00513614
T28H11.1.1	WBGene00006053	ssq-4	14.1022	4.92447	5.21e-05	0.00513658
R102.6.2	WBGene00011293	R102.6	80.3404	-1.00432	5.21e-05	0.00513658
ZK596.1.1	WBGene00014006	ZK596.1	590.437	0.534989	5.28e-05	0.00518248
ZK858.4b.2	WBGene00003209	mel-26	108.81	-7.18148	5.37e-05	0.00525065
F59B2.3.2	WBGene00010308	F59B2.3	868.341	0.399243	5.43e-05	0.00529532
R13A5.11.1	WBGene00020053	R13A5.11	19.7658	2.97826	5.57e-05	0.00540402
F48A9.3.1	WBGene00006624	try-6	77.5953	2.05176	5.76e-05	0.00556008
F08B12.3d.2	WBGene00004831	slo-2	40.9103	-8.57678	5.77e-05	0.00556008
F46F2.2b.1	WBGene00002203	kin-20	235.164	9.13289	5.82e-05	0.00558612
K08F11.4a.1	WBGene00006968	yars-2	368.565	0.57767	6.05e-05	0.00577358
F35C8.3.1	WBGene00002177	jkk-1	40.8015	1.57662	6.2e-05	0.00586724
F29C4.8k.1	WBGene00000674	col-99	14.2916	-6.27038	6.34e-05	0.0059853
VW06B3R.1a.2	WBGene00012158	ucr-2.1	5370.73	0.256026	6.37e-05	0.00598939
R05D8.7.1	WBGene00019885	R05D8.7	210.827	-4.02738	6.49e-05	0.00608609
T13A10.5b.1	WBGene00003754	nlp-16	348.737	-0.50376	6.74e-05	0.00629659
C34E7.1c.1	WBGene00004108	pqn-18	87.2206	-2.198	7.21e-05	0.00671459
ZK520.5.1	WBGene00000878	cyn-2	17.7851	2.04677	7.3e-05	0.00676762
F16B4.8a.2	WBGene00000387	cdc-25.2	422.892	0.659047	7.36e-05	0.00680396
T24F1.1.1	WBGene00006414	raga-1	1684.98	0.86569	7.48e-05	0.00689356
T26E4.9.1	WBGene00012051	T26E4.9	27.1873	-5.27219	7.82e-05	0.00717436
F40F9.7a.1	WBGene00009584	drap-1	1637.63	0.670838	7.96e-05	0.0072844
F53F10.2a.2	WBGene00018764	F53F10.2	39.5444	8.53952	8.17e-05	0.00745079
F07A5.2.1	WBGene00008541	F07A5.2	17.5363	3.20614	8.23e-05	0.0074535
Y113G7C.1.1	WBGene00013771	Y113G7C.1	84.4427	3.01384	8.23e-05	0.0074535
Y43F8C.20.1	WBGene00012840	grsp-1	97.5558	1.43234	8.4e-05	0.00758124
ZK112.1.1	WBGene00003956	pcp-1	56.0699	-9.76263	8.63e-05	0.00776001
K07A3.3b.1	WBGene00019461	K07A3.3	8.13141	2.8186	8.95e-05	0.00802121
T05H4.10.2	WBGene00020273	T05H4.10	145.69	-6.6905	9.02e-05	0.00806141
F53A2.5.2	WBGene00001092	dro-1	183.898	-1.54842	9.38e-05	0.00835712
C50E10.2a.1	WBGene00016826	C50E10.2	8.86593	5.21525	9.49e-05	0.00840182
F54F2.2a.2	WBGene00006975	zfp-1	55.5162	-8.49437	9.54e-05	0.00841136
T07D4.3a.2	WBGene00004355	rha-1	1339.13	0.615847	9.8e-05	0.00861355
ZK1248.6.1	WBGene00003457	msp-64	10.2516	3.94212	9.89e-05	0.00866704
C53A3.2.1	WBGene00016892	pgph-3	1558.24	1.52279	0.000100963	0.00880982
C29F4.1.1	WBGene00000699	col-125	51911.9	0.488464	0.000101191	0.00880982
F41B4.2a.2	WBGene00018258	F41B4.2	7.72002	-6.58709	0.000104017	0.00902676
F55G11.5a.1	WBGene00010125	dod-22	185.801	1.35791	0.000104817	0.009067
R107.5a.1	WBGene00011300	R107.5	779.472	1.42859	0.000106482	0.00912335
T20D3.2.1	WBGene00011856	T20D3.2	9084.01	0.419043	0.000106158	0.00912335
F42G9.9b.1	WBGene00004212	ptl-1	33.2582	-1.49466	0.000106395	0.00912335
M04C3.1b.1	WBGene00010850	M04C3.1	483.392	1.88735	0.000106924	0.00913223
F46G10.5a.1	WBGene00004238	ptr-24	71.7904	-10.1412	0.000109526	0.0093249
Y56A3A.7a.1	WBGene00013228	Y56A3A.7	1534.54	0.534926	0.000111124	0.00943125
F10F2.3.2	WBGene00008655	lips-3	31.756	8.54662	0.000113886	0.00961382
C42D8.3.2	WBGene00006862	pnk-4	269.857	-1.52848	0.000113988	0.00961382
T05G5.1a.2	WBGene00011498	T05G5.1	510.412	2.07306	0.00011599	0.00975219
F47C12.4.1	WBGene00018548	clec-79	22.4252	5.02178	0.000117673	0.00986296
F02E9.9a.2	WBGene00008532	dpt-1	352.015	-2.30666	0.00011912	0.00995335
F55D10.5.1	WBGene00018880	acc-3	25.1264	-7.98509	0.000119975	0.00999385
F37C4.5b.1	WBGene00018145	F37C4.5	627.935	1.19921	0.000124011	0.0102983
T23B12.5.1	WBGene00020720	T23B12.5	168.155	0.584673	0.000127039	0.0105016
C27B7.1a.2	WBGene00005007	spr-2	248.757	0.497993	0.000127238	0.0105016
T27E4.3.1	WBGene00002019	hsp-16.48	341.565	2.14417	0.000138172	0.0113347
T27E4.9.1	WBGene00002020	hsp-16.49	341.565	2.14417	0.000138172	0.0113347
F19B6.4.1	WBGene00008950	wht-5	7.84117	4.01157	0.00013864	0.0113386
Y14H12B.2.2	WBGene00021192	Y14H12B.2	338.413	1.13085	0.000139624	0.0113847
MTCE.26.1	WBGene00010964	ctc-1	74877.8	0.705271	0.000141916	0.0115367
Y75B12B.6.2	WBGene00004037	plc-2	654.05	0.811158	0.00014419	0.0116864
B0511.9b.1	WBGene00015235	cdc-26	152.316	-0.589946	0.000145179	0.0117043
C46G7.4c.1	WBGene00004112	pqn-22	83.8273	-9.17822	0.000145279	0.0117043
F12B6.2a.1	WBGene00017398	slc-17.6	594.737	0.582968	0.000147345	0.0118354
F25H2.11.2	WBGene00009122	tct-1	20966.5	-0.237283	0.00015253	0.0122156
W05B2.1.2	WBGene00000669	col-94	3558.53	0.583754	0.000155053	0.0123808
F36H12.7.1	WBGene00003426	msp-19	21.997	3.07265	0.000156322	0.0124454
Y105C5B.9.1	WBGene00013650	Y105C5B.9	407.91	0.461879	0.000160861	0.0127316
C55A6.5.2	WBGene00008334	sdz-8	452.116	-2.94913	0.00016344	0.0128979
C01B7.4b.2	WBGene00006467	magu-2	104.587	5.97475	0.000170629	0.0132712
T27E4.8.1	WBGene00002015	hsp-16.1	245.951	2.09786	0.000169756	0.0132712
Y66D12A.12.1	WBGene00013438	ztf-29	158.397	-2.71384	0.000169696	0.0132712
C53B4.4a.1	WBGene00008274	pdzd-8	250.997	-3.03362	0.000169416	0.0132712
C24F3.2.1	WBGene00007697	C24F3.2	33.8057	-8.26659	0.000170382	0.0132712
F25H5.8.1	WBGene00009130	F25H5.8	12.5736	5.00482	0.000173343	0.0134436
ZK455.8a.1	WBGene00003843	2002-10-01	271.331	-3.32117	0.000174122	0.0134653
F09G2.1c.1	WBGene00017310	F09G2.1	163.204	0.629238	0.000175935	0.0135666
C35D10.2.1	WBGene00016440	gipc-1	68.2883	2.9927	0.00017852	0.0137267
F36D4.3a.2	WBGene00002036	hum-2	1489.64	0.336259	0.000183945	0.0141037
Y18D10A.5.2	WBGene00001746	gsk-3	2610.2	0.194309	0.00018613	0.0142308
Y119D3B.12a.1	WBGene00022489	Y119D3B.12	463.078	0.439309	0.000187041	0.01426
Y54F10BM.3.1	WBGene00021858	Y54F10BM.3	79.1274	2.5264	0.000191141	0.0145316
W01D2.1.1	WBGene00012179	W01D2.1	1079.54	-4.19555	0.000191856	0.0145449
F28B12.3.2	WBGene00017895	vrk-1	131.588	8.0955	0.000193992	0.0146657
F08B6.4a.2	WBGene00006819	unc-87	1467.71	-0.222647	0.000204276	0.0153572
C32C4.1g.1	WBGene00007862	kvs-2	14.5656	-2.56606	0.000207559	0.0155606
T20D4.10.1	WBGene00020616	T20D4.10	400.628	-1.64101	0.00020842	0.0155819
ZK643.5.1	WBGene00014036	ZK643.5	36.3055	7.86649	0.000212953	0.0158767
C27D6.4b.1	WBGene00016162	crh-2	1003.18	0.508541	0.000216697	0.0161114
T21F2.1a.1	WBGene00020657	lgc-53	79.6781	-0.685333	0.000222036	0.016463
C09B8.7b.1	WBGene00003911	pak-1	689.494	-0.391031	0.000223872	0.0165536
ZK617.1a.2	WBGene00006759	unc-22	14149	0.443067	0.000227621	0.0167849
T21C12.8a.2	WBGene00043998	T21C12.8	11.8211	3.57121	0.000230987	0.0169867
C29F3.1.2	WBGene00001150	ech-1.1	212.629	1.16744	0.000247848	0.0180301
ZK1067.2a.2	WBGene00014208	znfx-1	1607.43	0.268827	0.00024712	0.0180301
W09C2.1b.1	WBGene00001249	elt-1	179.97	-0.896858	0.00024684	0.0180301
K01C8.10.2	WBGene00000379	cct-4	1225.89	-2.14171	0.000247186	0.0180301
T25C12.3.1	WBGene00012018	T25C12.3	27197.6	0.515631	0.000251541	0.0182496
F58F9.3b.1	WBGene00019057	F58F9.3	33.975	8.482	0.000254595	0.0184004
E01G4.6.1	WBGene00008448	E01G4.6	1931.51	3.76092	0.000255386	0.0184004
E04F6.5a.1	WBGene00017125	acdh-12	1734.75	0.952073	0.000256108	0.0184004
T04B8.5b.1	WBGene00020207	T04B8.5	925.266	0.587899	0.000256347	0.0184004
F49E2.5q.1	WBGene00009888	F49E2.5	33.0901	7.98061	0.000257157	0.0184096
F55D12.2a.1	WBGene00010111	F55D12.2	1255.96	-0.408361	0.000259147	0.0184541
F31A3.3.1	WBGene00017938	F31A3.3	169.386	-0.781316	0.000258678	0.0184541
M88.1.1	WBGene00010904	ugt-62	48.1953	-8.27944	0.000262166	0.01862
T22B11.5a.1	WBGene00020679	ogdh-1	13038.8	0.223968	0.000265929	0.0188377
Y71H2AR.3.1	WBGene00022190	josd-1	40.2443	-7.5902	0.000266829	0.0188519
M01A10.2h.2	WBGene00006594	tom-1	366.354	-1.46486	0.000268013	0.0188862
T25F10.2.1	WBGene00000936	dbl-1	503.806	-0.334621	0.000269069	0.0189112
Y1A5A.1.1	WBGene00012379	Y1A5A.1	23.612	3.40235	0.000275214	0.0192928
H20J04.2.2	WBGene00019217	athp-2	970.982	0.738992	0.000277524	0.0194044
F58D2.2.1	WBGene00010241	F58D2.2	25.4528	3.5446	0.00027942	0.0194363
F46F3.4b.1	WBGene00000146	ape-1	990.419	-0.582386	0.000279068	0.0194363
C46C2.1g.1	WBGene00006941	wnk-1	264.299	1.29558	0.000281438	0.0195263
ZK1010.5.1	WBGene00014179	ZK1010.5	43.7625	3.76127	0.00028398	0.0195836
MTCE.11.1	WBGene00010959	nduo-1	17874.4	0.348674	0.000283733	0.0195836
C15F1.6.2	WBGene00000198	art-1	1724.08	-0.990667	0.000284441	0.0195836
F56C9.7.2	WBGene00018951	F56C9.7	3780.42	0.34191	0.0002865	0.0196586
R05A10.6.1	WBGene00011023	R05A10.6	83.3586	-1.28899	0.000286987	0.0196586
C36F7.1.2	WBGene00007984	irx-1	130.994	4.86117	0.000287837	0.019667
F25H9.2.1	WBGene00009135	F25H9.2	129.312	-0.641123	0.000289427	0.0197256
F26E4.1.2	WBGene00006352	sur-6	605.042	-2.73509	0.00029176	0.0198345
C04G2.9.1	WBGene00007308	C04G2.9	36.8257	3.66696	0.000301376	0.0204197
F14D2.14.2	WBGene00017462	F14D2.14	27.5991	1.36643	0.00030188	0.0204197
F48C1.1a.1	WBGene00018594	aman-3	515.082	0.926747	0.000305816	0.0206342
T03G6.2b.1	WBGene00003630	nhr-40	15.2618	-7.87664	0.000309421	0.0208254
ZK809.1.1	WBGene00014085	ZK809.1	20.532	2.94593	0.000320359	0.0215079
F38A3.2.1	WBGene00004300	ram-2	28155.2	0.521766	0.000324215	0.0217127
C53A5.4.1	WBGene00007049	tag-191	16.1846	1.69683	0.000331852	0.0221692
Y47G6A.22.1	WBGene00021647	Y47G6A.22	25.5502	5.99207	0.000338918	0.0225175
F11E6.1a.1	WBGene00008706	gba-3	462.306	-0.354377	0.000338625	0.0225175
C14F11.2.1	WBGene00015779	lrch-1	89.6676	-6.1524	0.000339569	0.0225175
ZK484.7.1	WBGene00022753	ZK484.7	23.6076	3.45168	0.000344264	0.0227729
B0348.4g.1	WBGene00001177	egl-8	717.652	0.550974	0.000345396	0.0227919
ZC317.7.1	WBGene00022590	ZC317.7	67.1962	1.28417	0.000346271	0.0227939
B0414.5.1	WBGene00000772	cpb-3	905.244	1.15549	0.00035234	0.0230808
C01G8.9a.1	WBGene00002717	let-526	5054.46	0.214055	0.000353705	0.0231141
T07F8.3b.2	WBGene00001597	gld-3	79.7491	7.44714	0.000359993	0.0234683
C25A1.4.2	WBGene00045383	sup-46	824.242	0.841254	0.000366114	0.0238097
F28B12.1d.1	WBGene00017894	F28B12.1	67.9192	-1.00317	0.000367028	0.0238118
Y51A2B.8.1	WBGene00013071	Y51A2B.8	16.6029	4.11984	0.000370513	0.0239803
F59C6.11.1	WBGene00010328	F59C6.11	210.283	0.700088	0.000373321	0.0241042
F07B7.2.1	WBGene00017186	F07B7.2	18.4238	1.55052	0.000382348	0.0245695
W09B7.2.1	WBGene00021107	W09B7.2	18.4238	1.55052	0.000382348	0.0245695
Y73B6BL.34.2	WBGene00000256	bli-6	906.497	5.7842	0.000386263	0.0245869
F02E8.5.2	WBGene00017178	atg-16.1	154.935	5.03259	0.000385081	0.0245869
F59F3.1.2	WBGene00006896	ver-3	644.49	2.01269	0.000386161	0.0245869
MTCE.3.1	WBGene00010957	nduo-6	207.29	0.837633	0.000383707	0.0245869
Y116F11B.12a.1	WBGene00001629	gly-4	2451.11	0.332288	0.000390152	0.0247761
F57H12.1.1	WBGene00000183	arf-3	14021.3	0.580112	0.00039129	0.02479
Y38H6C.15.1	WBGene00012627	Y38H6C.15	14.0156	1.85922	0.000394614	0.024942
K09A11.1.1	WBGene00010704	K09A11.1	152.125	-0.584387	0.000410579	0.0258141
F13G3.10a.1	WBGene00008768	F13G3.10	28.4307	-4.67297	0.00041128	0.0258141
F42C5.10.2	WBGene00018350	ifo-1	3244.92	0.648142	0.000413881	0.025917
T13A10.11a.2	WBGene00006416	sams-5	64.2434	2.58813	0.000417886	0.0260608
Y47H9C.1.1	WBGene00012947	Y47H9C.1	607.364	1.19361	0.000418109	0.0260608
T13C2.6b.2	WBGene00020481	T13C2.6	677.45	-0.945433	0.000422225	0.0262268
F45G2.4.2	WBGene00009732	cope-1	79.6379	-5.62069	0.000422716	0.0262268
F37B1.1.1	WBGene00001772	gst-24	286.253	-1.43364	0.000428817	0.0265443
K07D4.3.1	WBGene00004467	rpn-11	440.802	-0.482559	0.000430325	0.0265767
T22H6.6a.1	WBGene00001560	gei-3	1822.12	0.365158	0.000434266	0.0267589
Y43E12A.1.2	WBGene00000866	cyb-2.1	49.389	5.30514	0.000446101	0.0272871
F18A1.7.2	WBGene00017548	F18A1.7	85.4831	5.23522	0.000445994	0.0272871
F59E12.12.2	WBGene00000252	bli-2	1194.43	4.12612	0.000445482	0.0272871
F39G3.2.1	WBGene00018207	F39G3.2	46.5148	2.62766	0.000446882	0.0272871
B0205.10.2	WBGene00015024	B0205.10	16.2272	7.4265	0.000452127	0.0275451
C25H3.11b.1	WBGene00016120	C25H3.11	229.372	-4.388	0.000455484	0.0276871
R07B1.10.2	WBGene00002271	lec-8	1637.1	0.98009	0.000464362	0.0281633
F42A10.7.1	WBGene00018343	F42A10.7	701.043	-1.72264	0.000468923	0.0283761
K03B8.9.1	WBGene00000951	deg-3	224.656	-1.74191	0.000470631	0.0284158
F55G1.4.2	WBGene00018900	rod-1	489.293	1.54586	0.000473675	0.0285357
F42G9.5b.2	WBGene00000117	alh-11	196.446	1.47861	0.000481131	0.0288295
T11B7.3a.2	WBGene00000692	col-118	1502.31	0.737048	0.000481755	0.0288295
R74.8a.2	WBGene00011282	R74.8	270.853	-0.710967	0.000480255	0.0288295
F18G5.2b.1	WBGene00003981	pes-8	124.123	5.67972	0.000486706	0.0290613
C17F4.5.2	WBGene00015912	fbxc-50	20.159	7.53217	0.000490961	0.0292506
C35E7.10a.1	WBGene00016462	C35E7.10	28.7642	4.13936	0.000494109	0.0293734
B0336.2.1	WBGene00000182	arf-1.2	89.3785	1.82498	0.00049989	0.0295867
Y39A1A.15c.1	WBGene00000566	cnt-2	12.9765	-2.09768	0.000499649	0.0295867
C16B8.3.1	WBGene00015823	C16B8.3	4948.51	0.398276	0.000502892	0.0296992
F08G5.4.1	WBGene00000704	col-130	8182.91	0.53953	0.000505238	0.0297726
B0393.4.1	WBGene00007169	B0393.4	119.999	2.49594	0.00050867	0.0299096
F28H7.6.1	WBGene00009239	irld-6	54.7101	1.30263	0.000520769	0.0305544
ZC513.12.2	WBGene00006060	sth-1	16.9801	7.25868	0.000529453	0.0309966
T22C1.8.2	WBGene00011918	T22C1.8	16.8196	3.1994	0.000533286	0.0311533
R05A10.4.1	WBGene00011021	R05A10.4	42.1137	-0.957599	0.000540308	0.0314954
F54A5.2b.1	WBGene00018787	cutl-20	69.9138	1.20028	0.000543205	0.0315281
H06H21.11.1	WBGene00044483	H06H21.11	83.6516	-10.2766	0.000542639	0.0315281
Y76A2B.5.2	WBGene00013577	Y76A2B.5	383.38	1.39497	0.000546846	0.0316216
C01F6.6i.1	WBGene00006438	nrfl-1	966.839	-0.397206	0.00054716	0.0316216
M70.1a.1	WBGene00019783	M70.1	9.67117	3.3256	0.000555504	0.0320352
R11A8.3.1	WBGene00011238	ugt-59	69.0674	-1.27619	0.000561562	0.0323156
T04A8.16.2	WBGene00000543	clp-2	436.6	2.02625	0.000562832	0.0323197
W09G3.6a.1	WBGene00012369	W09G3.6	1037.61	0.331499	0.000565996	0.0324324
C34F11.3c.1	WBGene00016415	ampd-1	74.7803	6.73379	0.000573023	0.0327655
F28C6.2.2	WBGene00009203	aptf-3	95.2286	2.81626	0.000579813	0.0330269
C49C3.4b.1	WBGene00008194	C49C3.4	588.399	2.0604	0.000580042	0.0330269
F17E9.5.1	WBGene00017542	F17E9.5	16.0308	3.40188	0.000593616	0.0336578
T05B11.1.2	WBGene00020245	T05B11.1	1038.28	1.74864	0.000599149	0.0339003
C28C12.10d.1	WBGene00006450	tag-77	16.7229	-7.38868	0.000600694	0.0339166
C44B11.3.1	WBGene00003175	mec-12	2358.95	-0.718421	0.000609738	0.0342703
Y106G6H.8.1	WBGene00013720	Y106G6H.8	49.358	-8.93591	0.000610767	0.0342703
EEED8.1.2	WBGene00017132	tofu-6	418.018	0.584417	0.000614811	0.0344256
Y82E9BR.4.1	WBGene00022337	pals-16	132.161	0.555874	0.000618802	0.0345773
F45H7.4.1	WBGene00004183	prk-2	26.6731	-7.73267	0.000620721	0.0346129
C09F12.1.2	WBGene00000522	clc-1	553.608	0.953124	0.000623254	0.0346248
C18A3.5c.1	WBGene00015943	tiar-1	134.952	-2.0444	0.000623501	0.0346248
Y59E9AR.1.1	WBGene00021997	Y59E9AR.1	42.3785	3.04707	0.000634588	0.0350243
Y59E9AR.7.1	WBGene00022002	Y59E9AR.7	42.3785	3.04707	0.000634588	0.0350243
Y34D9B.1a.1	WBGene00003238	mig-1	64.4028	-4.60779	0.000634274	0.0350243
T28C12.3.1	WBGene00020890	fbxa-202	9.96629	3.93641	0.000646357	0.0355412
Y37A1A.4g.1	WBGene00045063	Y37A1A.4	300.465	0.955987	0.000647904	0.0355412
D1044.2b.2	WBGene00017028	dex-1	88.9854	-0.962534	0.000647165	0.0355412
C14A6.1.1	WBGene00007565	clec-48	1962.67	1.29655	0.000655013	0.0357857
Y47D3A.14.1	WBGene00012927	Y47D3A.14	72.1761	-8.62023	0.000654761	0.0357857
Y105E8B.1a.2	WBGene00002978	lev-11	23687.6	0.38451	0.000662602	0.0360544
ZK402.3.1	WBGene00022730	ZK402.3	84.0244	-3.9183	0.000662075	0.0360544
R10E11.6a.2	WBGene00011218	R10E11.6	255.752	0.780408	0.000669428	0.0362334
R13F6.6a.1	WBGene00006971	zak-1	253.29	-0.682288	0.000669254	0.0362334
F39H12.4.1	WBGene00018215	igcm-1	49.2227	-6.96943	0.00066992	0.0362334
Y39D8C.1.1	WBGene00000022	abt-4	2216.72	1.05917	0.000672719	0.036312
T21H8.1j.1	WBGene00011904	hlb-1	116.735	-5.73205	0.000680379	0.0366522
T05H4.12.1	WBGene00020275	atp-4	1289.22	0.251577	0.000682195	0.0366768
Y42G9A.4c.1	WBGene00021534	mvk-1	166.728	6.14476	0.00068431	0.0367174
Y67A10A.6b.1	WBGene00013455	ssu-2	90.6919	-0.910981	0.00068764	0.0368228
C06A12.5.1	WBGene00007358	lact-6	15.6749	-3.25881	0.000691898	0.0369775
C46H11.7.1	WBGene00016731	C46H11.7	79.3114	9.22595	0.000694436	0.0370398
F29G9.3.2	WBGene00000159	aps-1	10.036	-6.80191	0.000705418	0.0375513
T10E9.4.1	WBGene00020414	T10E9.4	88.8561	2.47226	0.000707259	0.0375752
C29E6.5a.2	WBGene00003633	nhr-43	160.961	1.61755	0.000726333	0.0385128
K08E4.7.2	WBGene00045036	K08E4.7	6.81456	4.97111	0.000732103	0.0386869
C09B9.2.2	WBGene00015627	C09B9.2	7.99664	4.44763	0.000732483	0.0386869
Y49E10.10.1	WBGene00013033	Y49E10.10	6.67543	6.39125	0.000734717	0.0387291
F44E5.4.1	WBGene00009691	F44E5.4	2411.54	3.00396	0.000742597	0.0390681
Y45F10D.4.2	WBGene00012885	iscu-1	732.541	-0.257684	0.000746928	0.0392195
F41E7.1.1	WBGene00009617	slc-9B.1	432.328	-0.608658	0.000748912	0.0392474
ZK616.65b.1	WBGene00235383	ZK616.65	16.96	7.5603	0.000753202	0.0393957
R05D8.8.2	WBGene00000977	dhs-14	321.631	0.751803	0.000760463	0.0396219
F25H5.1b.1	WBGene00006407	lim-9	44.0925	-9.42669	0.000760073	0.0396219
F32B4.2.1	WBGene00009313	F32B4.2	12.1094	3.86269	0.000774596	0.0402805
F18A1.3i.1	WBGene00003044	lir-1	7.36204	5.46164	0.000781852	0.0405796
ZK484.5.1	WBGene00022751	msrp-2	18.9018	3.41655	0.0007875	0.0407943
B0511.13b.1	WBGene00015238	mppe-1	143.492	1.12927	0.000791352	0.0409153
C05C10.4.2	WBGene00007331	pho-11	2499.8	1.1453	0.000800987	0.0412554
C30F12.5a.2	WBGene00016264	C30F12.5	162.292	7.46535	0.00082315	0.0421611
T15B12.2.1	WBGene00020531	T15B12.2	14.5809	2.58377	0.000823257	0.0421611
F22E12.4b.1	WBGene00001178	egl-9	58.2091	1.94794	0.000828424	0.0423453
C13F10.2.1	WBGene00015742	kxd-1	61.1336	-0.808614	0.000835869	0.0426294
Y73E7A.1a.1	WBGene00022268	Y73E7A.1	113.128	-7.4921	0.00083714	0.0426294
F42A9.6b.1	WBGene00018335	F42A9.6	228.238	-0.631138	0.000840129	0.042701
F55C12.7.1	WBGene00018874	tag-234	29.2359	7.69593	0.000846923	0.0429112
ZK354.6.1	WBGene00022707	ZK354.6	3.41223	5.39012	0.000847443	0.0429112
B0416.7a.2	WBGene00015182	B0416.7	28.5508	7.20755	0.000850804	0.0429203
F58D5.7.1	WBGene00010246	F58D5.7	17.1789	2.81912	0.000850216	0.0429203
C05C10.6b.1	WBGene00007333	ufd-3	21.5217	7.38133	0.000858225	0.0430532
C44B12.5.1	WBGene00016638	perm-4	24.933	4.91652	0.000857572	0.0430532
R13H9.5.1	WBGene00020071	R13H9.5	8.77976	2.88054	0.000855516	0.0430532
ZC8.4e.1	WBGene00022500	lfi-1	28.5658	7.76604	0.000865272	0.0433262
Y34B4A.6.2	WBGene00021322	Y34B4A.6	3871.36	0.93725	0.000868335	0.0433546
C03D6.5.1	WBGene00007277	asfl-1	189.825	0.738806	0.000872065	0.0433546
T27A3.1c.2	WBGene00020838	trak-1	3328.72	0.120586	0.000869963	0.0433546
T05A7.4.1	WBGene00001976	hmg-11	1091.71	-0.42928	0.000877083	0.0433546
Y54F10BM.13.2	WBGene00021867	Y54F10BM.13	157.993	-0.533114	0.000875793	0.0433546
Y71H9A.2.1	WBGene00006068	sto-6	174.475	-0.677194	0.000872574	0.0433546
B0250.9.1	WBGene00007126	dhcr-7	217.247	-0.919328	0.000874939	0.0433546
Y106G6G.4.1	WBGene00013713	Y106G6G.4	17.9	1.7302	0.000885768	0.0437038
F32D8.12a.1	WBGene00009334	F32D8.12	676.694	0.995026	0.000888158	0.0437418
F07C3.2.1	WBGene00017193	F07C3.2	394.319	-0.516607	0.000891585	0.0437509
F57B9.8.2	WBGene00018999	F57B9.8	13.4165	-6.72541	0.000890018	0.0437509
R153.1d.1	WBGene00020114	pde-4	48.1996	-4.0154	0.000893799	0.0437799
H32C10.3.1	WBGene00019257	dhhc-13	7.8121	4.56493	0.000899063	0.043958
F54H12.1c.1	WBGene00000041	aco-2	5574.4	0.664506	0.000901627	0.0440036
F13D2.1b.1	WBGene00008735	F13D2.1	956.634	-0.273937	0.000907264	0.0441988
T03F6.6.1	WBGene00011401	T03F6.6	9.61689	4.79696	0.000910185	0.0442612
F54F2.8.2	WBGene00004201	prx-19	558.701	-0.973737	0.000914754	0.0443572
F52C9.8b.1	WBGene00004095	pqe-1	652.97	0.919962	0.000917172	0.0443612
B0025.2.2	WBGene00000814	csn-2	914.629	-1.64688	0.000921098	0.0444714
F07D3.3.1	WBGene00008556	F07D3.3	13.9567	2.7276	0.000926313	0.0446433
F10D2.5.1	WBGene00017331	ugt-40	131.474	-1.96725	0.000945577	0.0454905
F47C10.3a.1	WBGene00018541	nhr-186	8.8126	-3.35734	0.000951789	0.0457079
C07E3.4.1	WBGene00007415	C07E3.4	33.8227	2.86174	0.000960209	0.0459856
F35E2.9.1	WBGene00009416	F35E2.9	30.1356	2.01356	0.00096098	0.0459856
B0350.2e.1	WBGene00006780	unc-44	1398.88	-0.385579	0.000962836	0.0459929
ZK637.1.2	WBGene00014021	svop-1	90.1027	5.95954	0.000969883	0.0462477
F14H3.2.2	WBGene00008821	best-12	6.78634	5.05749	0.000979756	0.0463133
T13H10.1.1	WBGene00002193	kin-5	10.2593	3.91873	0.000976622	0.0463133
T07D1.3.1	WBGene00020302	T07D1.3	13.5208	-2.36268	0.000979841	0.0463133
D1022.3.1	WBGene00017022	D1022.3	159.734	-3.15714	0.000977775	0.0463133
M79.2.1	WBGene00010902	M79.2	40.9423	-8.49666	0.000976585	0.0463133
C08B11.7.1	WBGene00006724	ubh-4	16.1633	-7.0175	0.000981569	0.0463139
R02F11.3a.1	WBGene00019841	R02F11.3	11.7879	-6.53402	0.000984852	0.0463878
T05C12.1.1	WBGene00011466	T05C12.1	10.2214	2.77309	0.000988315	0.0464697
C06A8.6.1	WBGene00015516	C06A8.6	21.6174	2.33066	0.000998087	0.0468476
C02D5.1.1	WBGene00015335	acdh-6	33.6313	-8.52272	0.00100964	0.0473075
T28F2.2a.1	WBGene00020901	T28F2.2	125.35	-1.02561	0.00101231	0.0473504
ZK1251.2a.1	WBGene00002090	ins-7	27.6961	1.48521	0.00102881	0.048039
F25H8.3a.1	WBGene00001650	gon-1	1842.83	-0.646806	0.00103369	0.0481837
ZK550.5.1	WBGene00013999	ZK550.5	15.1378	3.35353	0.00104865	0.0487964
R13H4.2c.1	WBGene00014826	R13H4.2	1245.94	-0.396094	0.00105639	0.048988
T14B1.1.1	WBGene00011763	T14B1.1	229.905	-4.77384	0.00105464	0.048988
T06A1.5.1	WBGene00020280	T06A1.5	1133.26	0.620588	0.00106289	0.0492049
Y61A9LA.8b.1	WBGene00022019	sut-2	671.518	0.676835	0.00106567	0.049249
C50C3.2.1	WBGene00016800	C50C3.2	83.955	2.56193	0.00108049	0.0497633
F58G11.1a.1	WBGene00010279	letm-1	74.0292	-5.33794	0.00108036	0.0497633
C09G4.1a.1	WBGene00002043	hyl-1	1878.66	0.679245	0.0010895	0.0500078
C15F1.4.1	WBGene00004090	eif-2Bgamma	26.4708	-8.68768	0.0010929	0.0500784
F35G12.10.2	WBGene00000206	asb-1	72.0082	1.20159	0.00109803	0.0501434
C33A12.6a.1	WBGene00007885	ugt-21	185.344	-3.48579	0.00109682	0.0501434
M01E11.7b.2	WBGene00006508	tns-1	8.43019	6.59821	0.00110304	0.0502869
M01F1.5.1	WBGene00010811	hmit-1.3	27.4013	-6.94825	0.00111742	0.0508566
T07G12.11a.1	WBGene00011601	zim-3	163.191	1.05715	0.0011331	0.0513772
K02F3.5.2	WBGene00019328	clec-149	276.6	-0.667696	0.00113647	0.0513772
K08B12.3.2	WBGene00019522	K08B12.3	110.99	-4.70937	0.00113627	0.0513772
W09C3.6.1	WBGene00021113	gsp-3	30.4444	4.65658	0.00114063	0.051401
Y51H4A.13.1	WBGene00013107	Y51H4A.13	24.1351	2.29012	0.0011408	0.051401
C18F10.8.1	WBGene00005165	srg-7	8.47002	-2.40965	0.00115828	0.0521014
F26D11.2.1	WBGene00017819	F26D11.2	47.8183	3.87535	0.00116472	0.0521304
C40H1.5.2	WBGene00008040	ttr-5	120.522	1.58185	0.00116207	0.0521304
F32A11.6.2	WBGene00003388	moe-3	435.61	0.841924	0.00116282	0.0521304
C01B4.8a.1	WBGene00015272	C01B4.8	83.2902	1.35241	0.00118556	0.0525401
Y19D10A.5a.1	WBGene00021220	Y19D10A.5	83.2902	1.35241	0.00118556	0.0525401
T19A5.2h.1	WBGene00001526	gck-1	508.531	0.806207	0.00118003	0.0525401
W06G6.1.1	WBGene00012308	oac-53	83.0908	0.739462	0.00118466	0.0525401
T04D3.5.1	WBGene00011434	T04D3.5	80.5879	-0.886133	0.00118339	0.0525401
T18H9.5c.1	WBGene00002132	inx-10	80.1419	-1.25249	0.00119364	0.0528117
W08A12.1a.2	WBGene00021078	unc-132	50.4543	6.31901	0.00120113	0.0530562
F22D3.1m.1	WBGene00000459	ceh-38	27.9193	8.81672	0.00122848	0.0540872
Y54G2A.13.1	WBGene00021878	Y54G2A.13	17.884	3.2275	0.00122656	0.0540872
M03D4.1b.1	WBGene00006974	zen-4	91.1884	0.99842	0.00123946	0.0544816
F20H11.4.1	WBGene00017647	F20H11.4	28.6481	1.73675	0.00124539	0.0546535
Y43F4B.9a.1	WBGene00012806	Y43F4B.9	125.189	-1.01456	0.00125338	0.0549147
B0218.2.2	WBGene00015048	faah-2	1848.42	0.71291	0.00126484	0.0553272
C15C6.2b.1	WBGene00007601	C15C6.2	11.1558	3.00364	0.0012774	0.0554272
F28A10.6.1	WBGene00017874	acdh-9	384.089	1.50308	0.00127698	0.0554272
Y75B8A.22.1	WBGene00006571	tim-1	542.009	1.49646	0.00127666	0.0554272
W03A5.6b.1	WBGene00020970	W03A5.6	125.466	0.848272	0.0012706	0.0554272
F52G3.1.2	WBGene00018710	F52G3.1	1588.14	-0.818995	0.00127418	0.0554272
ZK180.5b.1	WBGene00022679	ZK180.5	399.641	-4.5038	0.00128341	0.0555267
T13H2.4d.1	WBGene00004148	pqn-65	56.207	-9.78697	0.00128381	0.0555267
F25C8.3a.1	WBGene00006812	unc-80	457.455	-0.506018	0.00128597	0.0555311
T25B9.4.1	WBGene00012010	T25B9.4	13.7831	4.42317	0.00129142	0.0555886
K03H1.1.1	WBGene00001603	gln-2	18.9309	2.58631	0.00128994	0.0555886
F37C4.3.1	WBGene00018143	oac-23	15.2179	3.20058	0.00129705	0.055636
Y22D7AL.9.2	WBGene00021247	Y22D7AL.9	59.9884	-5.31445	0.00130269	0.0557185
F55C10.4.1	WBGene00010108	F55C10.4	42.9049	4.51244	0.00131072	0.0558765
R09E10.6.1	WBGene00011176	R09E10.6	20.4296	2.8943	0.00131619	0.0558765
T01D1.2f.2	WBGene00001340	etr-1	1313.04	0.447727	0.00131221	0.0558765
Y5H2B.2b.1	WBGene00003612	nhr-13	90.3596	-0.712415	0.00131359	0.0558765
F09E5.15c.1	WBGene00006434	prdx-2	333.623	-1.61898	0.00131674	0.0558765
ZK1053.6.1	WBGene00014201	ZK1053.6	7.42859	5.49584	0.00133191	0.0562479
T28F3.1b.2	WBGene00012128	nra-1	204.392	4.53317	0.00133664	0.0562479
K08D8.6b.1	WBGene00010660	K08D8.6	85.0318	4.45688	0.00133636	0.0562479
F37A4.4.1	WBGene00018134	F37A4.4	21.98	2.52711	0.00133146	0.0562479
F45H11.4c.1	WBGene00003233	mgl-2	321.263	0.780573	0.00133279	0.0562479
R07E5.17.1	WBGene00011121	R07E5.17	25.7077	-1.11104	0.00133799	0.0562479
ZK632.10.2	WBGene00014017	ZK632.10	105.595	0.837732	0.00134069	0.0562736
M6.1d.1	WBGene00002056	ifc-2	1660.1	0.724735	0.00135597	0.0568265
Y66D12A.17.1	WBGene00013443	such-1	405.407	0.898567	0.00136873	0.0572721
C27H5.4b.1	WBGene00016174	C27H5.4	454.511	0.434434	0.00138205	0.05774
F39H2.4.1	WBGene00006377	syp-3	15.7545	7.03228	0.00138841	0.0578267
D1009.3b.1	WBGene00017013	ensh-1	163.054	-0.488485	0.00138761	0.0578267
Y44E3A.6a.1	WBGene00021551	edc-4	531.537	1.55893	0.00139664	0.05808
C17E4.3.2	WBGene00007643	2003-03-01	12.2652	6.92975	0.0014033	0.0581855
C17C3.12d.2	WBGene00015894	acdh-2	54.5545	3.84949	0.00140349	0.0581855
C49A9.3.1	WBGene00016757	C49A9.3	695.69	-0.287157	0.00140889	0.0583197
K11D2.4a.2	WBGene00010770	K11D2.4	79.0988	-7.67897	0.0014122	0.0583673
K07F5.6.1	WBGene00010634	K07F5.6	3.3054	5.25405	0.00142418	0.0587727
T23G4.1.1	WBGene00006580	tlp-1	1231.23	-0.371747	0.00142925	0.0588918
W02D7.4.1	WBGene00020940	W02D7.4	5.06053	3.48571	0.00144205	0.0591568
Y105E8A.7d.1	WBGene00001147	eat-18	269.453	-0.931849	0.00144581	0.0591568
F59D6.3.1	WBGene00019105	asp-8	1472.84	-1.56025	0.00144527	0.0591568
F40G9.3.1	WBGene00006715	ubc-20	400.654	-2.45528	0.00144665	0.0591568
C10G6.1b.1	WBGene00015680	egal-1	86.7345	-5.71509	0.001439	0.0591568
M02B7.3a.2	WBGene00003884	osm-3	67.5843	0.992412	0.00145168	0.0591585
C34H4.4.1	WBGene00000681	col-107	19977.8	0.523193	0.00145326	0.0591585
F12E12.11.2	WBGene00044811	F12E12.11	98.1111	-10.0843	0.00144974	0.0591585
C27A12.7a.2	WBGene00016157	ari-1.2	223.354	0.763213	0.00145593	0.059178
F54D8.3a.2	WBGene00000107	alh-1	936.439	0.83395	0.00145904	0.059215
ZK632.8.1	WBGene00000189	arl-5	32.5041	-7.57194	0.00147832	0.0598176
T01C8.1c.2	WBGene00020142	aak-2	235.986	1.82827	0.00148298	0.0599165
C44C1.1.1	WBGene00016641	C44C1.1	804.543	-0.803241	0.00149032	0.0601229
C32A3.3a.2	WBGene00007860	rilp-1	115.31	0.682169	0.00149458	0.0602048
T14G10.2e.1	WBGene00004254	pxf-1	45.899	5.50012	0.00150842	0.0606716
T23F11.2.1	WBGene00011954	T23F11.2	6.78439	3.67896	0.00151113	0.0606903
H06H21.8a.1	WBGene00019164	H06H21.8	29.5418	-1.43372	0.00151481	0.0607476
Y24D9A.1a.1	WBGene00021281	ell-1	3041.03	0.486084	0.00152204	0.0609194
T28A11.16.2	WBGene00020878	T28A11.16	190.224	-1.2365	0.00152361	0.0609194
F49C12.12a.2	WBGene00009881	F49C12.12	3750.79	-0.207892	0.00152605	0.0609268
ZK849.1.1	WBGene00014100	ZK849.1	45.4692	2.56879	0.00153662	0.0609963
W03D8.6c.1	WBGene00002174	itx-1	1729.28	0.487898	0.00153683	0.0609963
C34C6.6a.1	WBGene00004194	prx-5	689.554	-0.21425	0.00153545	0.0609963
Y41C4A.12b.1	WBGene00012758	Y41C4A.12	161.007	-0.651931	0.00153405	0.0609963
B0302.1b.1	WBGene00002207	sid-3	663.038	0.584336	0.0015438	0.061183
F54C9.3.1	WBGene00010041	F54C9.3	599.787	1.04327	0.00155972	0.0616328
ZC190.4.1	WBGene00022538	ZC190.4	2203.9	-0.845759	0.00155881	0.0616328
ZK1290.6.1	WBGene00022888	rnh-1.1	8.65051	4.91069	0.00156865	0.0618952
C14A4.4b.1	WBGene00000796	crn-3	593.552	-1.01956	0.00157811	0.062087
F13A7.1.1	WBGene00008724	F13A7.1	8.28834	4.11358	0.00158082	0.0621029
C15H11.3.1	WBGene00003834	nxf-1	2646.71	0.25996	0.00158849	0.0623135
K07A1.9c.1	WBGene00010615	ate-1	36.4705	8.19637	0.00159226	0.0623551
B0207.7.1	WBGene00015030	B0207.7	17.1297	3.03748	0.00159417	0.0623551
R155.3.1	WBGene00020117	R155.3	13.5223	3.49385	0.00160551	0.0626171
Y37H9A.6.2	WBGene00003581	ndx-4	381.302	-0.403763	0.00160459	0.0626171
T13F2.4.1	WBGene00011744	T13F2.4	226.022	-1.00808	0.00162017	0.0630977
C04F12.7.1	WBGene00007301	C04F12.7	22.86	1.96721	0.00162379	0.0631478
F13G3.3a.1	WBGene00008763	F13G3.3	150.673	-0.866012	0.001631	0.0633366
C48B6.4.1	WBGene00016742	C48B6.4	7.04111	5.18078	0.00163536	0.063415
W02B3.2.1	WBGene00001709	grk-2	572.031	-0.4012	0.00164133	0.0635552
T11F9.11.1	WBGene00000982	dhs-19	597.852	-0.453082	0.00164579	0.0636364
ZK757.3b.1	WBGene00006449	alg-4	11.0473	-4.86287	0.0016505	0.0637272
F20C5.4.2	WBGene00008969	cdc-50.B	101.099	9.80443	0.00166096	0.0639483
T28F3.4a.1	WBGene00012130	slc-17.4	30.0176	8.10348	0.00166055	0.0639483
B0457.4.1	WBGene00007179	B0457.4	4.09829	5.51328	0.00166366	0.0639607
T22H9.3.1	WBGene00020707	wago-10	102.745	2.4919	0.00167652	0.0643637
D2023.1b.1	WBGene00014300	D2023.1	390.361	-1.48648	0.00168553	0.0646176
VW02B12L.1.1	WBGene00006915	vha-6	15594.2	0.266461	0.00168921	0.0646667
K10D2.8.1	WBGene00189952	K10D2.8	31.477	2.16868	0.00169695	0.0647794
F57C2.6a.2	WBGene00010198	spat-1	146.405	1.64654	0.00169536	0.0647794
ZK993.2a.1	WBGene00022838	ZK993.2	4.83506	4.73723	0.00170018	0.064811
W09D10.1.2	WBGene00012359	W09D10.1	1032.99	-1.53399	0.00170587	0.0649363
F48C1.7.1	WBGene00004965	spe-11	8.1639	3.64366	0.00171447	0.0651717
B0024.11.1	WBGene00007101	B0024.11	836.614	-0.658118	0.00172027	0.0652999
K02B9.4c.1	WBGene00001251	elt-3	155.485	-0.760641	0.0017482	0.0662672
ZK1193.5a.1	WBGene00022861	dve-1	1161.31	0.360395	0.00175651	0.066401
C54F6.18.1	WBGene00235093	C54F6.18	3.1543	-4.89463	0.00175665	0.066401
R06F6.2.1	WBGene00011067	vps-11	657.005	-0.860121	0.00177783	0.0671075
W09H1.6b.1	WBGene00002264	lec-1	899.208	0.973302	0.00180233	0.0679371
F27C8.5.2	WBGene00009185	F27C8.5	12.252	3.97345	0.00181262	0.0679658
C01B4.7a.1	WBGene00015271	C01B4.7	261.908	1.23923	0.00181064	0.0679658
Y19D10A.4a.1	WBGene00021219	Y19D10A.4	261.908	1.23923	0.00181064	0.0679658
T27A3.2.1	WBGene00020839	usp-5	1291.81	-1.72287	0.00181316	0.0679658
R09E10.3.1	WBGene00011173	acs-18	11.0564	3.55998	0.00182573	0.0681529
ZK354.2b.1	WBGene00022705	ZK354.2	7.20475	3.15006	0.0018228	0.0681529
F32B5.8a.1	WBGene00000788	cpz-1	15.4933	-6.91199	0.00182493	0.0681529
T05A10.3.1	WBGene00011460	ttr-14	28.5026	4.5809	0.00183019	0.0682253
F44A2.5b.1	WBGene00018405	F44A2.5	172.124	4.61347	0.00184046	0.068325
C09F9.3c.1	WBGene00007480	glna-1	39.087	1.28214	0.001836	0.068325
C12D8.1b.1	WBGene00007534	fubl-1	344.916	-0.572921	0.00186061	0.0689781
Y71H2B.7.2	WBGene00022196	gpa-17	371.043	0.556668	0.00188139	0.0696038
T10A3.1b.1	WBGene00006750	unc-10	332.241	-0.669775	0.00188265	0.0696038
F32A5.4b.1	WBGene00017970	F32A5.4	96.7386	1.09456	0.00189412	0.0698366
F35E2.5.1	WBGene00009412	F35E2.5	23.0037	2.93236	0.00191047	0.0703434
C06B8.7.2	WBGene00007372	C06B8.7	533.711	1.57666	0.00191875	0.070524
K01D12.4a.1	WBGene00006669	twk-14	47.9262	-1.12344	0.0019206	0.070524
ZC376.4.2	WBGene00013876	ceh-74	23.4054	-5.24949	0.00192496	0.0705879
F56A6.1a.1	WBGene00018921	sago-2	711.936	1.03639	0.00193526	0.0708693
F32B6.5.1	WBGene00006056	sss-1	20.5476	3.05762	0.00193808	0.0708766
C16C2.2a.2	WBGene00001145	eat-16	394.2	-0.62385	0.00194171	0.0709133
H19N07.2b.1	WBGene00010406	math-33	2118.84	0.346717	0.00195682	0.0713683
F31E8.5.1	WBGene00017955	F31E8.5	13.0454	2.62318	0.00196182	0.0714543
Y43D4A.5d.1	WBGene00012791	Y43D4A.5	180.351	3.45024	0.00198026	0.0718373
K07F5.3.1	WBGene00003449	msp-56	19.0165	3.24753	0.00197681	0.0718373
K08A8.2a.1	WBGene00004949	sox-2	123.445	-0.850811	0.00198032	0.0718373
F47D12.7.1	WBGene00018563	F47D12.7	9.10289	3.01053	0.00198775	0.07201
Y47A7.2.2	WBGene00021614	Y47A7.2	822.105	-0.395062	0.00200343	0.0724807
T23B5.6.1	WBGene00235112	T23B5.6	6.32893	3.07435	0.00203181	0.0732321
C30A5.7b.1	WBGene00006818	unc-86	188.914	-0.797472	0.00203234	0.0732321
Y39G10AR.3a.1	WBGene00021461	nekl-1	13.9999	-6.54695	0.00203878	0.0733663
F14B8.7.2	WBGene00017449	otpl-3	131.524	1.53669	0.0020476	0.0735855
F14B8.6.1	WBGene00017448	F14B8.6	1290.82	0.391552	0.00205646	0.0737538
C45B11.1b.1	WBGene00006443	pak-2	708.634	-0.283935	0.00205775	0.0737538
Y57A10A.10.1	WBGene00013255	tric-1B.1	608.079	0.794116	0.0020617	0.0737974
Y57A10A.14.1	WBGene00013257	Y57A10A.14	263.661	0.786574	0.00206667	0.0738773
F59A6.5.2	WBGene00019087	F59A6.5	495.017	1.21848	0.00207715	0.0740556
C08B11.2.1	WBGene00001835	hda-2	159.379	-4.84459	0.00207589	0.0740556
ZK973.6a.1	WBGene00000140	anc-1	8100.31	0.675999	0.00209197	0.0744858
R06B10.3.1	WBGene00019914	clec-150	3323.99	0.527404	0.00211067	0.0750526
F45G2.10.1	WBGene00009736	F45G2.10	346.017	-0.31428	0.0021277	0.0755584
Y38E10A.17.1	WBGene00012595	Y38E10A.17	25.2647	1.55227	0.00213479	0.0756113
Y39G8B.9.2	WBGene00012728	Y39G8B.9	813.4	0.48393	0.00213438	0.0756113
H43I07.1b.2	WBGene00019274	H43I07.1	220.572	0.519055	0.00214477	0.0758146
K01A6.2c.1	WBGene00010444	magi-1	72.6156	-1.26056	0.00214615	0.0758146
Y57G11C.8.1	WBGene00013306	Y57G11C.8	78.6182	1.76491	0.00216189	0.076099
T05G5.2.1	WBGene00001951	hlh-4	28.1431	1.1455	0.00216186	0.076099
C43E11.2a.1	WBGene00016602	mus-81	184.49	-3.26855	0.00216265	0.076099
F29C12.4.1	WBGene00009246	gfm-1	1814.34	-1.32401	0.00216567	0.076106
Y71H2B.5.1	WBGene00022195	Y71H2B.5	277.696	2.08799	0.00217473	0.0762256
C27D11.1.1	WBGene00001209	egl-45	491.829	-4.49167	0.00217233	0.0762256
K01H12.2.1	WBGene00010485	ant-1.3	77.3686	2.17173	0.00218053	0.0762308
F58E6.11.2	WBGene00010258	F58E6.11	82.1537	-0.742997	0.00217811	0.0762308
F14F7.5a.1	WBGene00008812	F14F7.5	15.4296	3.42984	0.0022012	0.0767548
C27B7.5.2	WBGene00007762	C27B7.5	564.779	0.609211	0.00222516	0.0772905
Y34B4A.9.1	WBGene00021325	Y34B4A.9	3856.09	0.43218	0.00222365	0.0772905
F33D4.3.1	WBGene00001456	flp-13	510.668	-0.759326	0.00222395	0.0772905
F45E1.4.2	WBGene00018465	F45E1.4	78.5915	9.55525	0.00223544	0.0774483
ZK520.3a.1	WBGene00001118	dyf-2	90.7193	-0.741892	0.00223259	0.0774483
F31F4.1a.2	WBGene00017957	F31F4.1	482.653	0.729412	0.0022641	0.0783408
C32D5.4.1	WBGene00016312	C32D5.4	5.42815	4.06341	0.00229189	0.0792008
K07F5.1.1	WBGene00003467	msp-81	22.5436	2.61879	0.00230387	0.07931
M176.6a.1	WBGene00002199	kin-15	402.923	0.469466	0.00230103	0.07931
T12B3.1.1	WBGene00020444	T12B3.1	30.2857	-1.13174	0.0023015	0.07931
F09A5.9.1	WBGene00045245	ttr-34	14.9296	2.81864	0.00231399	0.0794821
R11A8.7e.1	WBGene00011240	mask-1	82.3716	9.91769	0.0023541	0.0797175
F36H12.5.1	WBGene00018121	F36H12.5	4.0688	5.17591	0.0023492	0.0797175
C18H2.5.1	WBGene00015992	C18H2.5	5.93479	4.13063	0.00232842	0.0797175
C54G4.3.1	WBGene00008313	C54G4.3	5.17269	3.38994	0.00235117	0.0797175
Y66A7A.4.1	WBGene00013424	Y66A7A.4	8.85495	3.18218	0.00232479	0.0797175
Y47H10A.5.1	WBGene00012961	Y47H10A.5	536.563	1.47798	0.00233528	0.0797175
C30G12.6b.1	WBGene00016277	C30G12.6	318.979	1.14718	0.00234516	0.0797175
D2045.1c.1	WBGene00000231	atx-2	1025.11	0.647791	0.00234791	0.0797175
ZK1321.3.2	WBGene00000178	aqp-10	2425.28	0.26448	0.00233419	0.0797175
Y26E6A.2.1	WBGene00012513	Y26E6A.2	151.606	-0.543534	0.00233939	0.0797175
F16B4.12b.1	WBGene00003707	nhr-117	22.9289	-1.57768	0.00233794	0.0797175
F26F4.10c.1	WBGene00004679	rars-1	138.373	0.733582	0.00236756	0.0800728
ZK265.2.1	WBGene00000639	col-63	361.775	5.00366	0.00237688	0.0801869
Y47G6A.19b.1	WBGene00021645	Y47G6A.19	636.533	0.462592	0.0023751	0.0801869
K07E3.9.1	WBGene00194670	K07E3.9	14.7515	4.31021	0.00239783	0.080617
K07H8.9.1	WBGene00019509	K07H8.9	172.075	2.22358	0.00239544	0.080617
C14C11.1.1	WBGene00015765	C14C11.1	13.232	1.80429	0.00240192	0.080617
C01G10.11b.1	WBGene00006808	unc-76	10.0399	-2.1937	0.00240428	0.080617
Y82E9BL.14.2	WBGene00022330	fbxa-80	34.6061	6.06605	0.00241105	0.0807343
F55D10.2.2	WBGene00004438	rpl-25.1	3371.82	-0.60913	0.00241745	0.0808482
ZK742.4.1	WBGene00022814	ZK742.4	217.845	-1.67948	0.00242499	0.0810001
K08F4.7.2	WBGene00001752	gst-4	596.58	-2.35658	0.00244377	0.0815264
ZK1067.4.1	WBGene00014210	ZK1067.4	38.3856	-9.23942	0.00245052	0.0816507
F11G11.9.1	WBGene00017387	mpst-4	13.6479	4.0717	0.00249305	0.0829653
Y43C5B.2.1	WBGene00012785	Y43C5B.2	9.02054	2.28596	0.0025156	0.0834108
F46B6.5a.2	WBGene00009770	F46B6.5	496.995	1.02358	0.0025188	0.0834108
ZK1025.10.1	WBGene00014189	nhr-245	306.393	-0.880758	0.00251081	0.0834108
F29F11.5a.1	WBGene00000445	ceh-22	118.638	-0.722345	0.00252478	0.0835066
F32B5.1.2	WBGene00017975	F32B5.1	27.0363	5.54944	0.0025284	0.0835239
T20F5.5.1	WBGene00020627	T20F5.5	117.785	1.55522	0.00253278	0.0835664
F59A6.4.1	WBGene00019086	F59A6.4	12.4565	3.43322	0.00254523	0.0837722
C33F10.8.1	WBGene00016356	C33F10.8	29.4281	2.65258	0.00254349	0.0837722
F14D2.19.2	WBGene00206522	F14D2.19	96.4698	9.43202	0.00256029	0.0840074
ZK1251.6.1	WBGene00003463	msp-76	9.26847	3.55757	0.00256063	0.0840074
C34B2.7.2	WBGene00016392	sdha-2	550.246	0.995134	0.00256171	0.0840074
ZK354.4.1	WBGene00003468	msp-113	13.1955	3.51021	0.00256582	0.0840398
T24D5.2.1	WBGene00011990	T24D5.2	328.073	-0.508409	0.00259584	0.0848172
D1086.17.1	WBGene00045355	D1086.17	11.3017	3.20169	0.00263146	0.0858771
F59A3.7.1	WBGene00019080	F59A3.7	9.52377	-2.15476	0.00264231	0.0861271
C12D5.7.1	WBGene00015709	cyp-33A1	24.4915	-8.59101	0.00266118	0.0866376
F12A10.4.1	WBGene00017393	nep-5	8.38422	3.0626	0.00267682	0.0867284
T24G10.2.1	WBGene00020779	T24G10.2	432.616	-1.8678	0.00267547	0.0867284
Y67A6A.1.1	WBGene00013449	Y67A6A.1	16.3936	2.96209	0.00272074	0.0877299
C01G5.4a.1	WBGene00015306	C01G5.4	25.398	2.9314	0.00271879	0.0877299
DH11.5e.1	WBGene00008438	DH11.5	127.759	-0.523205	0.00271703	0.0877299
C37H5.1a.1	WBGene00003591	nex-4	89.3646	-1.04459	0.00271286	0.0877299
R07C3.13a.1	WBGene00019929	R07C3.13	4.19618	4.60065	0.00272787	0.0878551
F35D11.5.1	WBGene00018046	coa-3	482.216	-2.2304	0.00274277	0.0882297
W09D6.5.1	WBGene00012358	W09D6.5	880.664	0.446553	0.00276087	0.0886932
T22B7.7.1	WBGene00020674	T22B7.7	7.09553	-6.23169	0.00277558	0.0889669
Y49C4A.8a.1	WBGene00021709	ugt-29	103.791	0.966145	0.00278384	0.0891257
C34F6.10a.1	WBGene00007944	C34F6.10	33.6158	5.83669	0.00278901	0.0891856
T05F1.8.2	WBGene00011493	T05F1.8	13.078	6.15312	0.00279298	0.0892067
W05G11.6.1	WBGene00021043	pck-1	5674.67	0.711848	0.00280181	0.0892357
F30B5.4b.1	WBGene00017934	F30B5.4	918.628	-0.633519	0.00280152	0.0892357
Y26E6A.1.1	WBGene00012512	ekl-5	57.0427	-7.64391	0.0028038	0.0892357
T27E9.3.1	WBGene00000407	cdk-5	33.9999	-7.21789	0.00282683	0.0898624
Y50D7A.6.2	WBGene00002230	klp-20	68.8489	-0.714788	0.00284273	0.0901557
C08H9.5.1	WBGene00003862	old-1	83.8912	-0.725197	0.00283973	0.0901557
C36H8.1.1	WBGene00007987	C36H8.1	22.1885	2.93944	0.00285404	0.0903022
T20D4.11.1	WBGene00020617	T20D4.11	339.925	-1.08945	0.00285136	0.0903022
C40C9.5h.1	WBGene00006412	nlg-1	10.6624	-5.82395	0.00286433	0.0905216
W01C9.3a.1	WBGene00004155	pqn-73	114.357	-0.541781	0.00291338	0.0917492
Y43H11AL.3b.1	WBGene00004166	pqn-85	315.776	0.585662	0.0029293	0.0920883
E03H4.10.1	WBGene00008477	clec-17	316.922	-1.91025	0.00293096	0.0920883
K08F8.1b.1	WBGene00010681	mak-1	555.159	1.2152	0.00293571	0.0921302
F28H7.8.1	WBGene00009241	F28H7.8	171.427	-4.64856	0.00294152	0.0922053
C13G5.1.2	WBGene00000439	ceh-16	41.2917	-1.47942	0.00295159	0.0924135
T07D10.1.1	WBGene00011581	T07D10.1	16.8855	-1.98005	0.00296788	0.0927085
T24H10.6.1	WBGene00012004	dyrb-1	44.1705	8.07502	0.00300877	0.0929106
W02B12.12b.1	WBGene00012207	W02B12.12	25.6047	2.70123	0.00300271	0.0929106
F52F12.1b.2	WBGene00003842	2001-10-01	56.179	2.59309	0.0029786	0.0929106
C27D8.1.1	WBGene00007777	C27D8.1	16.6957	2.13334	0.00298818	0.0929106
C56G2.1b.1	WBGene00016977	akap-1	1365.38	0.623043	0.00299012	0.0929106
F33D4.6c.1	WBGene00017998	F33D4.6	910.252	-0.503355	0.00300701	0.0929106
T19A5.3a.1	WBGene00020554	T19A5.3	2225.12	-0.847057	0.00300132	0.0929106
K07F5.13c.1	WBGene00003787	npp-1	84.4587	-1.43423	0.00300846	0.0929106
C33E10.2.2	WBGene00016346	fbxa-120	17.4692	-4.37942	0.00300562	0.0929106
T23H2.5.2	WBGene00004273	rab-10	546.751	-0.760764	0.00301909	0.0931225
Y41D4B.7.1	WBGene00003677	nhr-87	60.703	-1.4901	0.00302385	0.0931628
ZC302.3.1	WBGene00013863	ZC302.3	32.9149	1.8214	0.00304203	0.0934766
K11D12.9.1	WBGene00019649	exc-14	175.609	-0.50515	0.00304369	0.0934766
C54D10.3.2	WBGene00008298	C54D10.3	2477.92	-0.583561	0.00305082	0.0934766
R01E6.4a.1	WBGene00000051	acr-12	128.444	-1.1591	0.00305135	0.0934766
R13D11.8a.1	WBGene00020062	nhr-270	85.6795	-0.796489	0.00307573	0.0941166
F44F4.6.1	WBGene00001626	gly-1	13.8875	-1.6462	0.00308853	0.0944013
D2030.6.2	WBGene00004178	prg-1	2207.09	1.05326	0.00310227	0.0947139
R05F9.12.2	WBGene00019895	aagr-2	4752.6	0.507041	0.00310762	0.0947701
F09A5.3a.1	WBGene00008600	F09A5.3	15.2464	-1.56784	0.00311429	0.0948065
T28A11.19.1	WBGene00020881	T28A11.19	12.3919	-3.20255	0.00311584	0.0948065
B0491.3.2	WBGene00007190	rmd-3	14.2874	2.60402	0.00311984	0.0948215
Y39B6A.24.1	WBGene00012683	asp-17	200.974	1.0628	0.003129	0.0949927
C25F6.3.1	WBGene00016103	dpyd-1	2226.87	1.50501	0.00314637	0.0954127
F27E5.3.1	WBGene00009193	F27E5.3	17.8244	3.60078	0.00316307	0.0957583
F57H12.5b.1	WBGene00019020	F57H12.5	74.5165	1.88836	0.00316841	0.0957583
ZK896.5.1	WBGene00014136	ZK896.5	475.664	0.877608	0.00316739	0.0957583
W04H10.3d.1	WBGene00003599	nhl-3	9.23584	-6.32809	0.00317911	0.0959744
K08F4.11.1	WBGene00001751	gst-3	89.6697	-0.984792	0.00318857	0.0961522
T27E7.1.1	WBGene00012087	T27E7.1	15.01	3.61367	0.00319653	0.0962848
T04C12.3.1	WBGene00011428	nlp-80	795.32	-0.655288	0.00320566	0.0964522
K07A1.2.1	WBGene00010609	dut-1	60.848	5.21439	0.00321444	0.0966087
C35D10.11.1	WBGene00016447	msd-4	7.76591	4.68314	0.00322712	0.0967738
F09A5.4b.1	WBGene00008601	mob-2	1137.77	0.473671	0.00323069	0.0967738
R05H5.2.1	WBGene00000389	cdc-25.4	5.41372	4.08883	0.00327433	0.0979722
R09A8.5.1	WBGene00011154	R09A8.5	316.451	-0.399937	0.00328221	0.0980991
C17F4.7.2	WBGene00015913	C17F4.7	5067.44	1.05684	0.00329029	0.0981713
C41C4.5a.1	WBGene00006832	unc-105	12.3708	-6.16002	0.00329518	0.0981713
F22F1.1.2	WBGene00001854	hil-3	1517.45	-0.548889	0.00331176	0.0985458
D2023.2b.1	WBGene00004258	pyc-1	466.162	1.40056	0.00332442	0.0987048
F55G11.8.2	WBGene00010128	F55G11.8	714.293	0.550698	0.00332186	0.0987048
C36A4.1.1	WBGene00007963	cyp-25A1	100.716	0.990561	0.00334973	0.0993472

## Sheet: Diff_expressed gene comparison
Comparison of differentially expressed genes between nath-10(icb99) and nath-10(icb102)
Up-regulated								Down-regulated							Overlap of commmon differntially regulated genes with Cao et al 2017 seam cell expressed genes (>10 TPM)
nath-10(icb102)		common		nath-10(icb99)				nath-10(icb102)		common		nath-10(icb99)					Up-regulated		Down-regulated
WBGene00045245		WBGene00007733		WBGene00014114				WBGene00003169		WBGene00020657		WBGene00021626					WBGene00019824		WBGene00016977
WBGene00001597		WBGene00017895		WBGene00009617				WBGene00015680		WBGene00014151		WBGene00010214					WBGene00021329		WBGene00000140
WBGene00003169		WBGene00021227		WBGene00015608				WBGene00012806		WBGene00021160		WBGene00000377					WBGene00002181		WBGene00003175
WBGene00020071		WBGene00013439		WBGene00011820				WBGene00004438		WBGene00012676		WBGene00012460					WBGene00019087		WBGene00009736
WBGene00008821		WBGene00010615		WBGene00006464				WBGene00010444		WBGene00011832		WBGene00043062					WBGene00021078		WBGene00000720
WBGene00006624		WBGene00015484		WBGene00007588				WBGene00020617		WBGene00014208		WBGene00011820					WBGene00004075		WBGene00006789
WBGene00002015		WBGene00017819		WBGene00020915				WBGene00004166		WBGene00009122		WBGene00013891					WBGene00006784		WBGene00015236
WBGene00017186		WBGene00015270		WBGene00011835				WBGene00004704		WBGene00012769		WBGene00017274					WBGene00017895		WBGene00013443
WBGene00020142		WBGene00017816		WBGene00020549				WBGene00007126		WBGene00008097		WBGene00007873					WBGene00013719		WBGene00015231
WBGene00011601		WBGene00010545		WBGene00003630				WBGene00018488		WBGene00006438		WBGene00001519					WBGene00004254		WBGene00001560
WBGene00022518		WBGene00000866		WBGene00002978				WBGene00006412		WBGene00006754		WBGene00008205					WBGene00021820		WBGene00019217
WBGene00000206		WBGene00013684		WBGene00001496				WBGene00004300		WBGene00008549		WBGene00007197					WBGene00003183		WBGene00017125
WBGene00013577		WBGene00010124		WBGene00001729				WBGene00011154		WBGene00019841		WBGene00002066					WBGene00010615		WBGene00012179
WBGene00000496		WBGene00015273		WBGene00008034				WBGene00008601		WBGene00009736		WBGene00021581					WBGene00015484		WBGene00000765
WBGene00008541		WBGene00003178		WBGene00020240				WBGene00006808		WBGene00000720		WBGene00016116					WBGene00021534		WBGene00009122
WBGene00004258		WBGene00021219		WBGene00011508				WBGene00013876		WBGene00004238		WBGene00011746					WBGene00016415		WBGene00012769
WBGene00022707		WBGene00020523		WBGene00002299				WBGene00010231		WBGene00006789		WBGene00022077					WBGene00022500		WBGene00013919
WBGene00018921		WBGene00010553		WBGene00022592				WBGene00000982		WBGene00017028		WBGene00009361					WBGene00002297		WBGene00004148
WBGene00016277		WBGene00018910		WBGene00006537				WBGene00011763		WBGene00018343		WBGene00020283					WBGene00000149		WBGene00001177
WBGene00014021		WBGene00001410		WBGene00011328				WBGene00020838		WBGene00000186		WBGene00007810					WBGene00014036		WBGene00017998
WBGene00011460		WBGene00018750		WBGene00002267				WBGene00016162		WBGene00006111		WBGene00001999					WBGene00013331		WBGene00004355
WBGene00022705		WBGene00019087		WBGene00012995				WBGene00021561		WBGene00012308		WBGene00003837					WBGene00009374		WBGene00021247
WBGene00013999		WBGene00021534		WBGene00003626				WBGene00002043		WBGene00013919		WBGene00007927					WBGene00011844		WBGene00006754
WBGene00016440		WBGene00015915		WBGene00013224				WBGene00013856		WBGene00017398		WBGene00004387					WBGene00001178		WBGene00017028
WBGene00008950		WBGene00011498		WBGene00012767				WBGene00003630		WBGene00004148		WBGene00019347					WBGene00017178		WBGene00011023
WBGene00002090		WBGene00017548		WBGene00009805				WBGene00019563		WBGene00021009		WBGene00018072					WBGene00002203		WBGene00006876
WBGene00021561		WBGene00010609		WBGene00003620				WBGene00009135		WBGene00003959		WBGene00015344					WBGene00010609		WBGene00020114
WBGene00014201		WBGene00013719		WBGene00012420				WBGene00004994		WBGene00003561		WBGene00016188					WBGene00018787		WBGene00006974
WBGene00016462		WBGene00007653		WBGene00009908				WBGene00002271		WBGene00004467		WBGene00016006					WBGene00012652		WBGene00014208
WBGene00019929		WBGene00013071		WBGene00005138				WBGene00006068		WBGene00004333		WBGene00007684					WBGene00015238		WBGene00021009
WBGene00009692		WBGene00017219		WBGene00017291				WBGene00000772		WBGene00010959		WBGene00019744					WBGene00003675		WBGene00010959
WBGene00020627		WBGene00021580		WBGene00009094				WBGene00003694		WBGene00001177		WBGene00014150					WBGene00000252		WBGene00021281
WBGene00000022		WBGene00018548		WBGene00009895				WBGene00001680		WBGene00050941		WBGene00000117					WBGene00022195		WBGene00004095
WBGene00007049		WBGene00016947		WBGene00017778				WBGene00006862		WBGene00017938		WBGene00004224					WBGene00013378		WBGene00020554
WBGene00016356		WBGene00004112		WBGene00001509				WBGene00008438		WBGene00003179		WBGene00022347					WBGene00003706		WBGene00008532
WBGene00011401		WBGene00019667		WBGene00000170				WBGene00006449		WBGene00000830		WBGene00010063					WBGene00001695		WBGene00002978
WBGene00018314		WBGene00009113		WBGene00002348				WBGene00006450		WBGene00019017		WBGene00007041					WBGene00022447		WBGene00006759
WBGene00007944		WBGene00018787		WBGene00011115				WBGene00000704		WBGene00018999		WBGene00013737					WBGene00006843		WBGene00022800
WBGene00012010		WBGene00013378		WBGene00008606				WBGene00020275		WBGene00008320		WBGene00012543					WBGene00003794		WBGene00012676
WBGene00016530		WBGene00019824		WBGene00000899				WBGene00006594		WBGene00015236		WBGene00007362					WBGene00018764		WBGene00006438
WBGene00022002		WBGene00007872		WBGene00001564				WBGene00007358		WBGene00021281		WBGene00007235					WBGene00017608		WBGene00004467
WBGene00000772		WBGene00019458		WBGene00001734				WBGene00017920		WBGene00017998		WBGene00021292					WBGene00012869		WBGene00009264
WBGene00012961		WBGene00018917		WBGene00010397				WBGene00019824		WBGene00004095		WBGene00020025					WBGene00012966		WBGene00003238
WBGene00016892		WBGene00000088		WBGene00044099				WBGene00014173		WBGene00009264		WBGene00011831					WBGene00000914		WBGene00006780
WBGene00007643		WBGene00016415		WBGene00020239				WBGene00000669		WBGene00009617		WBGene00015755					WBGene00021036		WBGene00010374
WBGene00007082		WBGene00012652		WBGene00001340				WBGene00000439		WBGene00004355		WBGene00004979					WBGene00015915		WBGene00015709
WBGene00043998		WBGene00014036		WBGene00009226				WBGene00020280		WBGene00020554		WBGene00022074					WBGene00006796		WBGene00001746
WBGene00013771		WBGene00007248		WBGene00007044				WBGene00001650		WBGene00012369		WBGene00002001					WBGene00010374		WBGene00010111
WBGene00022753		WBGene00013331		WBGene00006563				WBGene00020970		WBGene00003238		WBGene00015574					WBGene00007333		WBGene00014151
WBGene00020841		WBGene00015182		WBGene00001188				WBGene00044049		WBGene00020843		WBGene00010887					WBGene00000871		WBGene00000186
WBGene00020504		WBGene00015272		WBGene00001477				WBGene00017193		WBGene00008532		WBGene00011115					WBGene00000086		WBGene00010770
WBGene00008194		WBGene00009308		WBGene00018913				WBGene00012927		WBGene00002978		WBGene00001758					WBGene00000147		WBGene00011282
WBGene00003842		WBGene00006796		WBGene00009778				WBGene00020878		WBGene00001092		WBGene00008167					WBGene00006896		WBGene00006812
WBGene00006594		WBGene00044131		WBGene00012464				WBGene00004949		WBGene00010605		WBGene00018281					WBGene00016264		WBGene00022679
WBGene00019783		WBGene00009374		WBGene00006596				WBGene00008600		WBGene00018237		WBGene00016366					WBGene00012600		WBGene00019841
WBGene00006941		WBGene00007508		WBGene00022139				WBGene00021867		WBGene00020616		WBGene00001743					WBGene00007653		WBGene00003561
WBGene00018145		WBGene00008969		WBGene00017659				WBGene00007862		WBGene00010770		WBGene00010397					WBGene00003044		WBGene00012369
WBGene00020117		WBGene00018911		WBGene00235352				WBGene00020679		WBGene00006780		WBGene00009966					WBGene00007984		WBGene00003388
WBGene00021113		WBGene00000914		WBGene00010984				WBGene00011339		WBGene00013443		WBGene00003930					WBGene00008655		WBGene00009881
WBGene00017449		WBGene00006784		WBGene00016097				WBGene00012885		WBGene00013752		WBGene00015965					WBGene00012166		WBGene00005832
WBGene00017647		WBGene00000147		WBGene00016147				WBGene00021325		WBGene00010374		WBGene00007044					WBGene00017816
WBGene00013424		WBGene00006843		WBGene00022800				WBGene00006443		WBGene00011282		WBGene00022119					WBGene00010840
WBGene00002020		WBGene00010374		WBGene00006943				WBGene00021709		WBGene00006812		WBGene00015153					WBGene00016139
WBGene00004178		WBGene00012130		WBGene00002268				WBGene00020062		WBGene00006666		WBGene00009583					WBGene00017874
WBGene00011300		WBGene00011844		WBGene00019492				WBGene00010050		WBGene00000407		WBGene00011935					WBGene00007554
WBGene00003467		WBGene00021036		WBGene00014016				WBGene00020779		WBGene00015956		WBGene00018737					WBGene00006436
WBGene00012207		WBGene00003706		WBGene00008100				WBGene00045383		WBGene00002041		WBGene00044467					WBGene00018974
WBGene00018465		WBGene00000930		WBGene00017108				WBGene00021043		WBGene00015709		WBGene00015238
WBGene00017542		WBGene00015271		WBGene00185089				WBGene00020235		WBGene00003171		WBGene00009009
WBGene00019744		WBGene00006896		WBGene00007392				WBGene00006971		WBGene00014006		WBGene00021646
WBGene00012683		WBGene00021078		WBGene00194928				WBGene00000178		WBGene00010308		WBGene00001997
WBGene00235383		WBGene00006459		WBGene00014124				WBGene00008985		WBGene00003581		WBGene00008999
WBGene00000117		WBGene00016264		WBGene00004311				WBGene00002199		WBGene00000951		WBGene00000547
WBGene00013290		WBGene00004254		WBGene00016445				WBGene00001760		WBGene00015231		WBGene00006599
WBGene00012128		WBGene00021820		WBGene00015828				WBGene00007963		WBGene00018335		WBGene00001063
WBGene00017975		WBGene00003996		WBGene00305091				WBGene00022190		WBGene00020720		WBGene00011433
WBGene00189952		WBGene00006377		WBGene00003368				WBGene00018541		WBGene00006759		WBGene00019540
WBGene00003463		WBGene00007554		WBGene00020700				WBGene00014189		WBGene00010328		WBGene00007804
WBGene00010246		WBGene00018874		WBGene00000620				WBGene00000973		WBGene00022800		WBGene00044445
WBGene00000878		WBGene00021329		WBGene00009508				WBGene00010238		WBGene00016977		WBGene00010723
WBGene00009313		WBGene00015263		WBGene00010787				WBGene00000159		WBGene00001746		WBGene00012434
WBGene00020414		WBGene00003794		WBGene00021683				WBGene00003612		WBGene00011023		WBGene00018700
WBGene00014100		WBGene00021224		WBGene00009052				WBGene00001976		WBGene00010111		WBGene00018174
WBGene00018900		WBGene00020116		WBGene00016064				WBGene00003085		WBGene00001560		WBGene00023405
WBGene00013306		WBGene00001178		WBGene00022245				WBGene00021611		WBGene00019957		WBGene00015200
WBGene00012785		WBGene00000634		WBGene00008485				WBGene00011121		WBGene00006876		WBGene00194928
WBGene00010485		WBGene00017178		WBGene00001607				WBGene00001835		WBGene00015713		WBGene00020761
WBGene00010634		WBGene00003981		WBGene00255598				WBGene00016602		WBGene00003388		WBGene00005002
WBGene00021551		WBGene00010587		WBGene00013590				WBGene00000146		WBGene00009881		WBGene00016446
WBGene00008710		WBGene00000256		WBGene00195179				WBGene00002207		WBGene00000140		WBGene00000405
WBGene00011466		WBGene00002181		WBGene00015107				WBGene00003599		WBGene00020114		WBGene00002192
WBGene00015894		WBGene00018764		WBGene00000673				WBGene00043050		WBGene00004037		WBGene00017420
WBGene00003449		WBGene00012966		WBGene00018602				WBGene00015779		WBGene00019217		WBGene00013765
WBGene00022838		WBGene00003044		WBGene00004149				WBGene00003843		WBGene00017125		WBGene00009433
WBGene00010942		WBGene00011214		WBGene00012813				WBGene00006819		WBGene00022679		WBGene00001235
WBGene00007601		WBGene00001695		WBGene00009221				WBGene00003233		WBGene00009888		WBGene00020506
WBGene00016103		WBGene00007333		WBGene00004095				WBGene00008763		WBGene00006974		WBGene00004105
WBGene00015516		WBGene00018901		WBGene00000533				WBGene00001340		WBGene00005832		WBGene00013926
WBGene00010050		WBGene00015238		WBGene00022076				WBGene00000522		WBGene00003471		WBGene00002637
WBGene00006416		WBGene00003675		WBGene00021322				WBGene00020869		WBGene00014210		WBGene00021931
WBGene00012595		WBGene00017964		WBGene00000107				WBGene00013455		WBGene00012179		WBGene00007801
WBGene00014085		WBGene00022500		WBGene00019599				WBGene00011744		WBGene00011422		WBGene00020636
WBGene00022888		WBGene00044734						WBGene00003911		WBGene00021247		WBGene00022704
WBGene00021647		WBGene00010108						WBGene00008334		WBGene00000765		WBGene00000907
WBGene00000639		WBGene00010840						WBGene00019649		WBGene00003175		WBGene00017300
WBGene00003426		WBGene00006916						WBGene00000796				WBGene00018779
WBGene00012379		WBGene00206522						WBGene00001209				WBGene00043060
WBGene00019086		WBGene00003183						WBGene00000674				WBGene00002175
WBGene00006053		WBGene00045036						WBGene00008735				WBGene00017991
WBGene00013894		WBGene00007984						WBGene00004194				WBGene00010835
WBGene00007565		WBGene00002203						WBGene00001456				WBGene00303105
WBGene00013713		WBGene00008655						WBGene00017310				WBGene00004506
WBGene00002177		WBGene00012600						WBGene00007534				WBGene00020237
WBGene00019020		WBGene00008812						WBGene00020481				WBGene00006767
WBGene00013449		WBGene00015912						WBGene00001980				WBGene00017968
WBGene00000459		WBGene00020520						WBGene00022730				WBGene00004454
WBGene00009412		WBGene00007415						WBGene00000681				WBGene00011244
WBGene00011240		WBGene00002297						WBGene00007277				WBGene00015339
WBGene00007169		WBGene00015731						WBGene00000566				WBGene00007296
WBGene00017393		WBGene00011446						WBGene00015823				WBGene00010870
WBGene00008993		WBGene00004333						WBGene00006321				WBGene00001008
WBGene00000543		WBGene00016139						WBGene00001526				WBGene00022131
WBGene00009500		WBGene00017608						WBGene00016392				WBGene00009131
WBGene00016447		WBGene00011564						WBGene00019408				WBGene00019087
WBGene00021192		WBGene00000871						WBGene00011428				WBGene00045237
WBGene00007833		WBGene00016826						WBGene00003681				WBGene00020590
WBGene00015913		WBGene00015024						WBGene00044483				WBGene00017085
WBGene00009416		WBGene00012947						WBGene00020839				WBGene00007653
WBGene00235112		WBGene00012166						WBGene00012513				WBGene00012929
WBGene00003457		WBGene00010125						WBGene00011238				WBGene00016947
WBGene00018563		WBGene00006436						WBGene00015532				WBGene00009940
WBGene00008448		WBGene00018974						WBGene00022814				WBGene00013709
WBGene00006571		WBGene00000149						WBGene00001145				WBGene00001691
WBGene00015765		WBGene00004075						WBGene00305091				WBGene00007753
WBGene00019642		WBGene00015073						WBGene00007697				WBGene00018510
WBGene00010660		WBGene00009130						WBGene00019274				WBGene00018958
WBGene00271817		WBGene00022447						WBGene00006818				WBGene00020194
WBGene00305158		WBGene00007097						WBGene00003676				WBGene00016029
WBGene00007190		WBGene00044080						WBGene00003834				WBGene00001184
WBGene00002193		WBGene00000689						WBGene00006414				WBGene00016596
WBGene00020940		WBGene00015766						WBGene00018350				WBGene00017979
WBGene00011176		WBGene00022590						WBGene00004679				WBGene00003626
WBGene00019884		WBGene00009888						WBGene00015073				WBGene00006796
WBGene00014179		WBGene00007331						WBGene00009334				WBGene00015794
WBGene00020531		WBGene00303024						WBGene00021461				WBGene00004239
WBGene00017955		WBGene00019057						WBGene00013720				WBGene00016148
WBGene00017387		WBGene00000252						WBGene00019105				WBGene00011860
WBGene00015992		WBGene00021222						WBGene00017428				WBGene00015423
WBGene00009185		WBGene00000086						WBGene00018025				WBGene00009294
WBGene00016742		WBGene00016731						WBGene00018710				WBGene00010539
WBGene00003373		WBGene00018964						WBGene00009180				WBGene00015512
WBGene00016638		WBGene00021220						WBGene00022517				WBGene00000746
WBGene00001053		WBGene00006060						WBGene00020104				WBGene00004501
WBGene00007301		WBGene00007480						WBGene00012728				WBGene00020094
WBGene00012627		WBGene00021641						WBGene00011434				WBGene00009094
WBGene00007987		WBGene00004394						WBGene00004929				WBGene00004397
WBGene00009203		WBGene00022195						WBGene00007202				WBGene00011038
WBGene00012791		WBGene00017874						WBGene00015535				WBGene00013200
WBGene00022751		WBGene00012869						WBGene00018880				WBGene00000393
WBGene00007372		WBGene00007368						WBGene00006715				WBGene00018292
WBGene00009193		WBGene00018207						WBGene00016641				WBGene00012740
WBGene00001951								WBGene00018594				WBGene00016702
WBGene00002019								WBGene00000183				WBGene00003996
WBGene00004371								WBGene00001251				WBGene00008606
WBGene00020890								WBGene00012512				WBGene00019627
WBGene00016312								WBGene00022538				WBGene00016022
WBGene00008040								WBGene00008706				WBGene00009256
WBGene00010850								WBGene00010904				WBGene00021309
WBGene00019509								WBGene00021624				WBGene00016215
WBGene00013559								WBGene00002230				WBGene00000266
WBGene00007179								WBGene00017971				WBGene00007755
WBGene00008724								WBGene00021322				WBGene00020115
WBGene00017970								WBGene00018215				WBGene00000950
WBGene00001150								WBGene00004155				WBGene00003934
WBGene00194670								WBGene00015235				WBGene00001695
WBGene00009691								WBGene00018951				WBGene00010677
WBGene00010041								WBGene00007860				WBGene00011734
WBGene00015306								WBGene00013228				WBGene00022129
WBGene00008313								WBGene00011293				WBGene00019769
WBGene00018143								WBGene00010957				WBGene00003705
WBGene00004965								WBGene00001581				WBGene00022152
WBGene00021779								WBGene00001854				WBGene00018295
WBGene00045355								WBGene00020156				WBGene00001713
WBGene00007060								WBGene00019914				WBGene00016650
WBGene00007308								WBGene00019164				WBGene00000958
WBGene00009433								WBGene00022518				WBGene00010767
WBGene00007777								WBGene00013257				WBGene00012977
WBGene00206354								WBGene00010545				WBGene00004087
WBGene00003468								WBGene00006352				WBGene00010015
WBGene00021858								WBGene00011021				WBGene00013211
WBGene00021997								WBGene00000977				WBGene00020036
WBGene00011918								WBGene00044811				WBGene00007286
WBGene00011493								WBGene00017957				WBGene00018762
WBGene00006056								WBGene00018258				WBGene00006528
WBGene00020053								WBGene00004161				WBGene00004755
WBGene00020315								WBGene00010793				WBGene00015052
WBGene00000182								WBGene00006820				WBGene00017108
WBGene00013033								WBGene00012018				WBGene00044556
WBGene00012004								WBGene00012359				WBGene00022463
WBGene00006508								WBGene00006968				WBGene00012216
WBGene00015627								WBGene00005641				WBGene00004475
WBGene00015030								WBGene00018046				WBGene00011938
WBGene00011954								WBGene00020207				WBGene00006496
WBGene00018710								WBGene00002174				WBGene00009064
WBGene00020245								WBGene00016530				WBGene00009272
WBGene00010659								WBGene00009246				WBGene00007591
WBGene00010198								WBGene00011972				WBGene00015382
WBGene00009180								WBGene00001762				WBGene00010070
WBGene00018405								WBGene00020674				WBGene00012253
WBGene00013107								WBGene00001249				WBGene00017066
WBGene00011173								WBGene00022337				WBGene00020398
WBGene00012087								WBGene00010704				WBGene00016319
WBGene00019257								WBGene00003026				WBGene00017530
WBGene00021878								WBGene00019895				WBGene00006617
WBGene00001993								WBGene00021645				WBGene00015647
WBGene00000389								WBGene00004112				WBGene00001688
WBGene00009239								WBGene00020302				WBGene00004421
WBGene00018880								WBGene00001752				WBGene00022647
WBGene00010681								WBGene00006434				WBGene00002138
WBGene00013863								WBGene00022861				WBGene00011058
WBGene00018121								WBGene00003995				WBGene00001764
WBGene00017462								WBGene00001629				WBGene00015463
WBGene00009770								WBGene00020881				WBGene00010306
WBGene00019461								WBGene00000699				WBGene00011306
WBGene00018134								WBGene00003165				WBGene00001101
WBGene00021107								WBGene00000051				WBGene00018487
WBGene00022330								WBGene00016757				WBGene00000018
WBGene00012840								WBGene00006724				WBGene00138711
WBGene00016800								WBGene00011218
WBGene00008556								WBGene00004195
WBGene00003633								WBGene00006975
WBGene00006467								WBGene00001450
WBGene00020707								WBGene00008136
WBGene00010241								WBGene00003707
WBGene00001603								WBGene00010552
WBGene00015934								WBGene00003677
								WBGene00017132
								WBGene00016346
								WBGene00010902
								WBGene00006750
								WBGene00009732
								WBGene00012158
								WBGene00017013
								WBGene00010942
								WBGene00001772
								WBGene00007857
								WBGene00015943
								WBGene00006832
								WBGene00013650
								WBGene00016174
								WBGene00000189
								WBGene00000788
								WBGene00000041
								WBGene00001147
								WBGene00004183
								WBGene00014136
								WBGene00015742
								WBGene00006669
								WBGene00000387
								WBGene00011856
								WBGene00003862
								WBGene00002177
								WBGene00015547
								WBGene00000692
								WBGene00017448
								WBGene00010128
								WBGene00012358
								WBGene00016120
								WBGene00016157
								WBGene00002132
								WBGene00002717
								WBGene00006863
								WBGene00021192
								WBGene00000379
								WBGene00019962
								WBGene00010258
								WBGene00006407
								WBGene00000933
								WBGene00000198
								WBGene00004090
								WBGene00019885
								WBGene00009781
								WBGene00001751
								WBGene00019080
								WBGene00019884
								WBGene00003754
								WBGene00019522
								WBGene00011904
								WBGene00015335
								WBGene00007762
								WBGene00010221
								WBGene00009241
								WBGene00003591
								WBGene00007203
								WBGene00018078
								WBGene00003373
								WBGene00022268
								WBGene00235093
								WBGene00011067
								WBGene00001053
								WBGene00020273
								WBGene00000445
								WBGene00016937
								WBGene00011990
								WBGene00020444
								WBGene00017591
								WBGene00002203
								WBGene00011581
								WBGene00002264
								WBGene00006915
								WBGene00005165
								WBGene00003956
								WBGene00012758
								WBGene00008274
								WBGene00004831
								WBGene00007894
								WBGene00013255
								WBGene00004225
								WBGene00018364
								WBGene00022196
								WBGene00017331
								WBGene00010279
								WBGene00012051
								WBGene00017022
								WBGene00015048
								WBGene00014300
								WBGene00006580
								WBGene00000814
								WBGene00007101
								WBGene00003787
								WBGene00011060
								WBGene00004212
								WBGene00005007
								WBGene00004273
								WBGene00010964
								WBGene00010406
								WBGene00014060
								WBGene00000231
								WBGene00001118
								WBGene00013438
								WBGene00004093
								WBGene00017934
								WBGene00008477
								WBGene00001626
								WBGene00006436
								WBGene00018974
								WBGene00016364
								WBGene00008298
								WBGene00022643
								WBGene00002056
								WBGene00007885
								WBGene00008768
								WBGene00004201
								WBGene00045063
								WBGene00004003
								WBGene00000936
								WBGene00010811
								WBGene00020901
								WBGene00014826
								WBGene00002036
								WBGene00000086
								WBGene00018788
								WBGene00000195
								WBGene00017894
								WBGene00009584
								WBGene00003884
								WBGene00014017
								WBGene00022019
								WBGene00022489
								WBGene00004108
								WBGene00000107
								WBGene00001709
								WBGene00011195
								WBGene00019328
								WBGene00003209
								WBGene00021614

## Sheet: variable gene comparison
		Comparison of variable genes between N2, nath-10(icb99) and nath-10(icb102)
Transcript_ID	Wormbase_ID	Gene_name	Ratio_nath-10(icb99)/N2	Ratio_nath-10(icb102)/N2	Overlap of common variable genes between nath-10(icb99) and nath-10(icb102). Ratio >2 V N2	nath-10(icb99) unique variable genes	nath-10(icb102) unique variable genes	Overlap of common variable genes (column F) with Cao et al 2017 seam cell expressed genes (>10 TPM)
Y71H2AM.9	WBGene00022174	slc-30A9	465.573	74.8441	WBGene00000017	WBGene00000017	WBGene00000009	WBGene00000031
R10H10.3	WBGene00011222	R10H10.3	218.872	142.728	WBGene00000024	WBGene00000022	WBGene00000032	WBGene00006753
F45D11.1	WBGene00018448	F45D11.1	191.617	159.689	WBGene00000029	WBGene00000040	WBGene00000033	WBGene00009976
ZK520.5	WBGene00000878	cyn-2	136.909	4.61658	WBGene00000030	WBGene00000044	WBGene00000074	WBGene00019519
F59A1.7	WBGene00010293	fbxa-108	89.1439	21.749	WBGene00000034	WBGene00000047	WBGene00000118	WBGene00022855
F52F10.2	WBGene00018706	F52F10.2	76.5463	27.9026	WBGene00000036	WBGene00000055	WBGene00000150	WBGene00017274
F08G12.4	WBGene00006922	vhl-1	73.817	43.959	WBGene00000040	WBGene00000065	WBGene00000151	WBGene00001262
T10E10.3	WBGene00020420	T10E10.3	68.5486	92.8692	WBGene00000042	WBGene00000067	WBGene00000151	WBGene00004824
C34C6.3	WBGene00007916	C34C6.3	66.9209	23.3785	WBGene00000048	WBGene00000067	WBGene00000180	WBGene00021369
C01F6.5	WBGene00000120	aly-1	66.5227	55.7669	WBGene00000049	WBGene00000073	WBGene00000189	WBGene00011280
F37C4.2	WBGene00018142	oac-22	65.8076	48.8194	WBGene00000053	WBGene00000075	WBGene00000268	WBGene00020441
C35A5.3	WBGene00007947	C35A5.3	65.0113	29.0461	WBGene00000054	WBGene00000080	WBGene00000276	WBGene00003844
F39B2.11	WBGene00009559	mtx-1	62.2679	30.1808	WBGene00000064	WBGene00000084	WBGene00000381	WBGene00019611
C18D11.1	WBGene00007679	C18D11.1	61.6547	31.247	WBGene00000068	WBGene00000089	WBGene00000405	WBGene00008586
T01C1.2	WBGene00011315	mbr-1	59.7299	16.33	WBGene00000081	WBGene00000094	WBGene00000409	WBGene00001999
F53F1.3	WBGene00009981	F53F1.3	58.372	4.35166	WBGene00000082	WBGene00000098	WBGene00000419	WBGene00004767
F18E9.1	WBGene00017568	F18E9.1	56.7616	25.1085	WBGene00000083	WBGene00000102	WBGene00000440	WBGene00022274
Y54G2A.23	WBGene00021888	manf-1	55.8061	17.0264	WBGene00000093	WBGene00000107	WBGene00000451	WBGene00020083
Y49E10.23b.1	WBGene00013042	cccp-1	52.803	49.0796	WBGene00000102	WBGene00000107	WBGene00000461	WBGene00004751
C53D5.5a.1	WBGene00016906	C53D5.5	51.4838	10.797	WBGene00000112	WBGene00000110	WBGene00000484	WBGene00009439
F57H12.6.2	WBGene00019021	F57H12.6	50.8508	24.3128	WBGene00000120	WBGene00000110	WBGene00000487	WBGene00001064
C44B7.12	WBGene00016632	adal-1	49.6709	13.9984	WBGene00000122	WBGene00000115	WBGene00000549	WBGene00022493
ZK84.3	WBGene00002088	ins-5	48.9534	15.2968	WBGene00000122	WBGene00000117	WBGene00000563	WBGene00003134
F21E9.2	WBGene00017666	F21E9.2	48.8497	7.67518	WBGene00000134	WBGene00000135	WBGene00000625	WBGene00004191
C51E3.6	WBGene00008252	C51E3.6	45.7988	7.5786	WBGene00000136	WBGene00000138	WBGene00000672	WBGene00011648
D1053.3	WBGene00008368	D1053.3	45.5221	72.0676	WBGene00000145	WBGene00000140	WBGene00000678	WBGene00000269
ZK899.4	WBGene00006534	tba-8	44.0016	29.9397	WBGene00000157	WBGene00000142	WBGene00000683	WBGene00021625
ZK381.2.2	WBGene00022725	ZK381.2	42.8514	56.5342	WBGene00000159	WBGene00000155	WBGene00000704	WBGene00016906
C36C9.5	WBGene00016488	C36C9.5	41.6816	37.7642	WBGene00000165	WBGene00000158	WBGene00000726	WBGene00007925
C26B2.8	WBGene00016130	C26B2.8	40.2499	13.6077	WBGene00000166	WBGene00000173	WBGene00000775	WBGene00021210
Y57E12B.3	WBGene00021963	lipl-6	39.8661	15.5574	WBGene00000169	WBGene00000184	WBGene00000858	WBGene00020822
R13A5.10	WBGene00020052	R13A5.10	39.4535	22.8093	WBGene00000172	WBGene00000187	WBGene00000868	WBGene00009660
F54C9.11	WBGene00010045	F54C9.11	38.764	13.6046	WBGene00000178	WBGene00000200	WBGene00000900	WBGene00016391
F02E8.3	WBGene00000157	aps-2	38.4215	10.5772	WBGene00000179	WBGene00000208	WBGene00000965	WBGene00022450
R12B2.5a.1	WBGene00007016	mdt-15	38.2656	17.9294	WBGene00000183	WBGene00000209	WBGene00001021	WBGene00022455
F55A4.2	WBGene00018854	nlf-1	37.8422	9.69507	WBGene00000188	WBGene00000210	WBGene00001051	WBGene00013632
F16F9.4	WBGene00017515	F16F9.4	37.0218	30.2645	WBGene00000192	WBGene00000211	WBGene00001055	WBGene00015064
F44G3.13	WBGene00044660	fbxa-87	35.8951	25.6195	WBGene00000198	WBGene00000221	WBGene00001055	WBGene00003072
H40L08.1	WBGene00010433	H40L08.1	35.4393	20.9759	WBGene00000203	WBGene00000235	WBGene00001059	WBGene00000093
Y75B7AR.1	WBGene00022287	Y75B7AR.1	34.6268	8.20862	WBGene00000204	WBGene00000236	WBGene00001107	WBGene00004232
Y11D7A.11	WBGene00000694	col-120	34.1145	43.5573	WBGene00000205	WBGene00000241	WBGene00001127	WBGene00008150
F02D8.1	WBGene00008520	F02D8.1	34.0474	31.713	WBGene00000211	WBGene00000248	WBGene00001133	WBGene00014093
T13F2.6	WBGene00011746	T13F2.6	32.4506	16.8999	WBGene00000220	WBGene00000250	WBGene00001151	WBGene00022015
T07D10.1	WBGene00011581	T07D10.1	32.0144	12.7204	WBGene00000222	WBGene00000251	WBGene00001178	WBGene00001915
F07B10.5	WBGene00008551	lgc-36	31.6358	13.2105	WBGene00000229	WBGene00000252	WBGene00001234	WBGene00000462
W09G12.10	WBGene00044463	W09G12.10	31.5669	15.921	WBGene00000230	WBGene00000254	WBGene00001248	WBGene00000990
ZC84.3.2	WBGene00013847	cls-3	31.5457	7.89163	WBGene00000232	WBGene00000254	WBGene00001262	WBGene00001933
C47B2.2.1	WBGene00008131	C47B2.2	31.5419	19.4817	WBGene00000233	WBGene00000254	WBGene00001340	WBGene00016934
T05B4.2	WBGene00003647	nhr-57	31.5114	47.9198	WBGene00000237	WBGene00000256	WBGene00001373	WBGene00006648
C07A4.1	WBGene00007396	rnp-9	31.3166	20.5845	WBGene00000238	WBGene00000263	WBGene00001389	WBGene00009355
F19H8.2	WBGene00008963	F19H8.2	30.9075	31.6869	WBGene00000242	WBGene00000272	WBGene00001451	WBGene00009691
Y52B11A.12	WBGene00077539	Y52B11A.12	30.8569	28.4767	WBGene00000246	WBGene00000280	WBGene00001463	WBGene00015096
R07B1.5	WBGene00011077	R07B1.5	30.681	13.6712	WBGene00000266	WBGene00000281	WBGene00001532	WBGene00016068
C30F12.4	WBGene00016263	C30F12.4	30.4207	10.9064	WBGene00000269	WBGene00000284	WBGene00001541	WBGene00011034
C27H5.8	WBGene00001594	glc-4	30.3546	14.741	WBGene00000286	WBGene00000292	WBGene00001561	WBGene00000083
ZK180.1	WBGene00022675	gbb-2	30.0874	11.6545	WBGene00000367	WBGene00000368	WBGene00001574	WBGene00002239
F53F1.4	WBGene00009982	F53F1.4	29.9776	23.958	WBGene00000374	WBGene00000370	WBGene00001608	WBGene00022410
ZK1290.13	WBGene00022893	ZK1290.13	29.4883	12.8273	WBGene00000375	WBGene00000371	WBGene00001629	WBGene00001235
T27E9.7.2	WBGene00012097	abcf-2	29.2475	6.2328	WBGene00000379	WBGene00000377	WBGene00001694	WBGene00000036
Y57A10A.31	WBGene00013270	Y57A10A.31	28.1844	5.56679	WBGene00000381	WBGene00000386	WBGene00001695	WBGene00011089
ZK688.3.1	WBGene00022798	fahd-1	27.7574	21.7352	WBGene00000386	WBGene00000391	WBGene00001703	WBGene00020649
R04B3.3	WBGene00019868	R04B3.3	27.7198	9.07459	WBGene00000390	WBGene00000392	WBGene00001705	WBGene00003950
M03A1.7.1	WBGene00000928	dao-2	26.9599	23.1325	WBGene00000399	WBGene00000401	WBGene00001748	WBGene00009364
Y66A7A.5	WBGene00013425	ceh-91	26.7577	23.0542	WBGene00000402	WBGene00000402	WBGene00001805	WBGene00004245
H06H21.11	WBGene00044483	H06H21.11	26.6118	10.8899	WBGene00000407	WBGene00000413	WBGene00001830	WBGene00006591
D2092.4	WBGene00017065	D2092.4	26.3227	2.94286	WBGene00000408	WBGene00000423	WBGene00001831	WBGene00012230
Y18D10A.20	WBGene00003989	pfn-1	25.9416	17.0908	WBGene00000419	WBGene00000437	WBGene00001884	WBGene00007679
F48G7.4.1	WBGene00018615	F48G7.4	25.7552	25.0108	WBGene00000424	WBGene00000443	WBGene00001888	WBGene00006730
Y53F4B.22a.2	WBGene00013168	arp-1	25.7	16.4783	WBGene00000425	WBGene00000446	WBGene00001900	WBGene00021597
F02E8.6.1	WBGene00003561	ncr-1	25.6308	21.0784	WBGene00000434	WBGene00000452	WBGene00001905	WBGene00019743
C16C10.4.1	WBGene00007625	C16C10.4	25.1085	4.89235	WBGene00000435	WBGene00000467	WBGene00001994	WBGene00023404
K09F6.7	WBGene00019590	K09F6.7	25.017	6.52472	WBGene00000438	WBGene00000475	WBGene00001999	WBGene00022400
B0344.2	WBGene00006955	wrt-9	24.7676	11.9124	WBGene00000439	WBGene00000477	WBGene00002044	WBGene00016889
F19H6.2	WBGene00008957	glb-13	24.5412	10.2986	WBGene00000448	WBGene00000479	WBGene00002065	WBGene00018212
F35G12.9.1	WBGene00000145	apc-11	24.4367	23.0051	WBGene00000453	WBGene00000490	WBGene00002092	WBGene00010731
F15B9.4	WBGene00008848	inft-2	24.3186	7.77165	WBGene00000462	WBGene00000493	WBGene00002120	WBGene00000794
F30F8.3	WBGene00009272	gras-1	24.2904	19.9546	WBGene00000473	WBGene00000516	WBGene00002124	WBGene00000618
F29G6.3e	WBGene00009259	hpo-34	24.14	10.7671	WBGene00000474	WBGene00000532	WBGene00002134	WBGene00007113
R06B9.4	WBGene00011055	arrd-14	24.0419	15.3533	WBGene00000474	WBGene00000533	WBGene00002146	WBGene00001404
F15G9.5	WBGene00008868	F15G9.5	23.9001	10.9577	WBGene00000476	WBGene00000535	WBGene00002200	WBGene00007836
F26G1.10	WBGene00044663	F26G1.10	23.7436	26.8283	WBGene00000482	WBGene00000537	WBGene00002203	WBGene00006914
M01H9.2	WBGene00019718	M01H9.2	23.6868	4.03843	WBGene00000485	WBGene00000547	WBGene00002207	WBGene00011278
F10D2.9	WBGene00001399	fat-7	23.1861	16.5594	WBGene00000501	WBGene00000564	WBGene00002257	WBGene00006590
W08G11.4	WBGene00012348	pptr-1	23.1296	5.29817	WBGene00000502	WBGene00000592	WBGene00002278	WBGene00006698
C25F9.16	WBGene00194803	C25F9.16	23.0852	16.8708	WBGene00000503	WBGene00000611	WBGene00002278	WBGene00001719
Y44E3A.2	WBGene00000036	ace-2	23.003	18.581	WBGene00000506	WBGene00000615	WBGene00002696	WBGene00003790
F41H10.10	WBGene00002032	htp-1	22.7488	5.15228	WBGene00000534	WBGene00000626	WBGene00003025	WBGene00003620
ZK742.1a.2	WBGene00002078	xpo-1	22.6288	15.9127	WBGene00000541	WBGene00000631	WBGene00003130	WBGene00006832
F54A3.6	WBGene00018785	F54A3.6	22.5477	18.8543	WBGene00000547	WBGene00000638	WBGene00003153	WBGene00000602
Y49E10.22	WBGene00013041	pstk-1	22.1473	6.71231	WBGene00000549	WBGene00000641	WBGene00003170	WBGene00010260
F57C12.2	WBGene00019014	F57C12.2	22.1047	12.9454	WBGene00000550	WBGene00000647	WBGene00003232	WBGene00004363
ZC239.6.2	WBGene00022569	ZC239.6	22.0236	3.44802	WBGene00000557	WBGene00000649	WBGene00003253	WBGene00000887
F54A5.1	WBGene00018786	hmbx-1	21.8675	7.1275	WBGene00000566	WBGene00000655	WBGene00003387	WBGene00002025
C13G3.3b.2	WBGene00007554	pptr-2	21.8244	19.6843	WBGene00000601	WBGene00000656	WBGene00003391	WBGene00022531
F07A11.6d.1	WBGene00008549	din-1	21.806	30.4707	WBGene00000602	WBGene00000658	WBGene00003417	WBGene00002990
T25B6.2	WBGene00020788	nep-22	21.6308	13.1405	WBGene00000606	WBGene00000665	WBGene00003475	WBGene00016749
C23H5.8b.2	WBGene00016027	C23H5.8	21.5984	13.1953	WBGene00000610	WBGene00000667	WBGene00003517	WBGene00009094
F53F1.2.1	WBGene00009980	F53F1.2	21.4078	16.7926	WBGene00000618	WBGene00000680	WBGene00003573	WBGene00013596
T25B9.8	WBGene00012014	T25B9.8	21.1454	8.42727	WBGene00000620	WBGene00000684	WBGene00003574	WBGene00006779
C27A12.7a.2	WBGene00016157	ari-1.2	21.0918	13.7097	WBGene00000623	WBGene00000696	WBGene00003585	WBGene00003926
T19H5.6	WBGene00044807	T19H5.6	21.0273	11.5572	WBGene00000634	WBGene00000711	WBGene00003609	WBGene00001523
Y38F1A.8	WBGene00012610	Y38F1A.8	20.9815	7.86306	WBGene00000644	WBGene00000722	WBGene00003612	WBGene00006875
C25G4.2.1	WBGene00007730	C25G4.2	20.9218	8.92152	WBGene00000650	WBGene00000732	WBGene00003682	WBGene00018075
F31F6.8	WBGene00044138	sssh-1	20.8757	9.58156	WBGene00000651	WBGene00000742	WBGene00003688	WBGene00009562
F44C8.4	WBGene00003693	nhr-103	20.8134	18.2385	WBGene00000659	WBGene00000743	WBGene00003726	WBGene00007149
R07E5.4	WBGene00011112	R07E5.4	20.6741	19.0046	WBGene00000664	WBGene00000749	WBGene00003762	WBGene00016380
F28B4.3.1	WBGene00017892	F28B4.3	20.6547	9.62815	WBGene00000666	WBGene00000750	WBGene00003771	WBGene00004320
F17C8.7	WBGene00008912	F17C8.7	20.5586	11.2837	WBGene00000679	WBGene00000763	WBGene00003795	WBGene00002071
Y66D12A.6	WBGene00013432	Y66D12A.6	20.4755	9.11409	WBGene00000694	WBGene00000766	WBGene00003825	WBGene00050944
C27C12.6	WBGene00007776	dmd-4	20.4281	25.4881	WBGene00000697	WBGene00000770	WBGene00003920	WBGene00044350
Y67D8C.8	WBGene00022072	cpg-9	20.3959	7.56964	WBGene00000702	WBGene00000771	WBGene00003936	WBGene00018743
C16C4.5	WBGene00015829	math-15	20.357	12.5792	WBGene00000705	WBGene00000772	WBGene00003967	WBGene00010339
Y75B8A.26	WBGene00003414	mrp-8	20.3431	4.83279	WBGene00000713	WBGene00000778	WBGene00003970	WBGene00019937
W09D10.2	WBGene00012360	tat-3	20.2178	9.43854	WBGene00000719	WBGene00000780	WBGene00003990	WBGene00013239
D2085.4	WBGene00008429	etc-1	20.1972	2.09992	WBGene00000736	WBGene00000785	WBGene00004027	WBGene00003648
R05D8.8	WBGene00000977	dhs-14	20.1884	19.8175	WBGene00000746	WBGene00000792	WBGene00004041	WBGene00000606
K06A4.4	WBGene00010594	swt-5	20.1276	24.1831	WBGene00000751	WBGene00000802	WBGene00004092	WBGene00011050
C39B5.3	WBGene00016521	fbxa-62	19.9491	17.6035	WBGene00000755	WBGene00000816	WBGene00004099	WBGene00011760
F59A2.1a.1	WBGene00003795	npp-9	19.9003	16.6836	WBGene00000757	WBGene00000822	WBGene00004101	WBGene00000381
R10H1.1	WBGene00019998	R10H1.1	19.7869	5.42551	WBGene00000761	WBGene00000829	WBGene00004104	WBGene00010396
F46C8.8	WBGene00018487	F46C8.8	19.7811	11.8294	WBGene00000764	WBGene00000833	WBGene00004124	WBGene00001522
F56D2.3	WBGene00018965	F56D2.3	19.6932	4.28425	WBGene00000765	WBGene00000835	WBGene00004139	WBGene00010303
K10D3.6	WBGene00010740	K10D3.6	19.6093	5.32403	WBGene00000767	WBGene00000837	WBGene00004152	WBGene00022155
C41G7.4	WBGene00008062	set-32	19.529	7.50681	WBGene00000773	WBGene00000838	WBGene00004161	WBGene00009565
C03B1.5	WBGene00015376	C03B1.5	19.4438	12.1606	WBGene00000774	WBGene00000843	WBGene00004172	WBGene00013094
F18E2.1a.1	WBGene00008936	papl-1	19.2959	11.5342	WBGene00000778	WBGene00000845	WBGene00004181	WBGene00010910
F18E2.1b.1	WBGene00008936	papl-1	19.2959	11.5342	WBGene00000781	WBGene00000863	WBGene00004199	WBGene00007188
Y39B6A.21	WBGene00012680	Y39B6A.21	19.2768	17.3781	WBGene00000784	WBGene00000870	WBGene00004223	WBGene00022188
T24D8.4	WBGene00003761	nlp-23	19.2729	10.0707	WBGene00000787	WBGene00000879	WBGene00004229	WBGene00007949
C24F3.2	WBGene00007697	C24F3.2	19.1717	12.2565	WBGene00000788	WBGene00000882	WBGene00004258	WBGene00006760
T04G9.3	WBGene00002071	ile-2	18.9279	4.8468	WBGene00000794	WBGene00000883	WBGene00004278	WBGene00004735
EEED8.9	WBGene00017137	pink-1	18.8651	13.3258	WBGene00000836	WBGene00000885	WBGene00004300	WBGene00019074
E02H4.1	WBGene00000952	del-1	18.8076	18.0279	WBGene00000837	WBGene00000890	WBGene00004306	WBGene00007435
Y73B6BL.36	WBGene00022255	tmed-13	18.7964	13.8433	WBGene00000843	WBGene00000896	WBGene00004316	WBGene00010827
Y41D4B.17	WBGene00021519	Y41D4B.17	18.4936	0.684934	WBGene00000866	WBGene00000903	WBGene00004341	WBGene00010045
K02G10.3.1	WBGene00019345	tmem-135	18.4581	12.1823	WBGene00000867	WBGene00000906	WBGene00004371	WBGene00019220
Y75B8A.22.1	WBGene00006571	tim-1	18.3601	18.1682	WBGene00000868	WBGene00000915	WBGene00004371	WBGene00015565
K09F6.5	WBGene00019588	K09F6.5	18.2964	22.2114	WBGene00000878	WBGene00000930	WBGene00004390	WBGene00009285
F30A10.2	WBGene00009261	F30A10.2	18.2198	6.32167	WBGene00000883	WBGene00000932	WBGene00004420	WBGene00003795
F48B9.5	WBGene00018591	npax-2	18.2002	11.6356	WBGene00000887	WBGene00000935	WBGene00004421	WBGene00008144
Y51H1A.3a.1	WBGene00013094	Y51H1A.3	18.1337	19.0958	WBGene00000890	WBGene00000937	WBGene00004428	WBGene00015747
Y71F9AL.8	WBGene00022113	Y71F9AL.8	18.0375	6.35605	WBGene00000901	WBGene00000951	WBGene00004430	WBGene00003476
T22F7.4	WBGene00020703	T22F7.4	18.0333	10.7164	WBGene00000902	WBGene00000960	WBGene00004446	WBGene00004277
C09B8.4	WBGene00015623	C09B8.4	17.923	8.58689	WBGene00000904	WBGene00000962	WBGene00004466	WBGene00017855
C25A6.1	WBGene00016081	C25A6.1	17.9214	12.2734	WBGene00000920	WBGene00000964	WBGene00004478	WBGene00019008
Y47G6A.10	WBGene00004978	spg-7	17.8615	6.79888	WBGene00000923	WBGene00000976	WBGene00004480	WBGene00002344
C35A5.10	WBGene00044016	C35A5.10	17.7752	9.92716	WBGene00000928	WBGene00000978	WBGene00004489	WBGene00012644
F49E12.7	WBGene00009900	F49E12.7	17.7529	3.35437	WBGene00000928	WBGene00000984	WBGene00004490	WBGene00006702
Y54G11B.1.2	WBGene00013222	dmsr-6	17.7387	1.84192	WBGene00000934	WBGene00000988	WBGene00004492	WBGene00008317
K11B4.2	WBGene00010767	blos-9	17.7216	6.03788	WBGene00000941	WBGene00000993	WBGene00004495	WBGene00008412
ZC190.1.1	WBGene00000541	cln-3.3	17.6405	12.1216	WBGene00000952	WBGene00000996	WBGene00004497	WBGene00000120
R151.2b.1	WBGene00020107	R151.2	17.5584	1.53389	WBGene00000962	WBGene00001001	WBGene00004677	WBGene00016458
F39H11.5	WBGene00003953	pbs-7	17.5384	3.2144	WBGene00000966	WBGene00001005	WBGene00004680	WBGene00006708
T20H9.3	WBGene00020639	fbxa-71	17.3626	3.03441	WBGene00000967	WBGene00001016	WBGene00004681	WBGene00022103
C13B9.2	WBGene00015733	C13B9.2	17.2727	5.81744	WBGene00000969	WBGene00001018	WBGene00004700	WBGene00012907
F55A3.2.2	WBGene00018848	F55A3.2	17.2577	13.174	WBGene00000977	WBGene00001019	WBGene00004739	WBGene00044063
T25B9.9	WBGene00012015	T25B9.9	17.226	8.34965	WBGene00000979	WBGene00001020	WBGene00004800	WBGene00004387
B0403.4	WBGene00015168	pdi-6	17.168	3.02257	WBGene00000990	WBGene00001022	WBGene00004858	WBGene00012389
K02D3.2	WBGene00010505	K02D3.2	17.084	7.06488	WBGene00000992	WBGene00001023	WBGene00004858	WBGene00006941
F18E3.7b	WBGene00017565	ddo-2	16.9137	13.3043	WBGene00000995	WBGene00001023	WBGene00004880	WBGene00001502
T12F5.4	WBGene00003040	lin-59	16.8734	13.201	WBGene00000995	WBGene00001025	WBGene00004883	WBGene00021347
F17C8.3	WBGene00008910	F17C8.3	16.8298	9.37704	WBGene00001007	WBGene00001030	WBGene00004900	WBGene00000439
F18C12.1	WBGene00000485	che-3	16.6445	16.6127	WBGene00001019	WBGene00001031	WBGene00004932	WBGene00009977
C03G6.5	WBGene00015393	exc-13	16.5776	6.979	WBGene00001027	WBGene00001037	WBGene00004972	WBGene00021963
ZK669.3	WBGene00014053	ZK669.3	16.5722	3.86942	WBGene00001041	WBGene00001039	WBGene00004975	WBGene00012811
T08G5.12	WBGene00002093	ins-10	16.4783	16.6072	WBGene00001047	WBGene00001043	WBGene00004979	WBGene00012346
ZK418.9b.1	WBGene00022738	fubl-2	16.4737	8.20798	WBGene00001050	WBGene00001044	WBGene00004980	WBGene00007436
Y54G2A.22	WBGene00021887	fbxc-45	16.4329	6.73454	WBGene00001060	WBGene00001063	WBGene00004989	WBGene00006784
F17C11.22	WBGene00219325	F17C11.22	16.2811	5.87662	WBGene00001064	WBGene00001066	WBGene00005026	WBGene00002135
F34D10.4	WBGene00009374	F34D10.4	16.2259	13.4089	WBGene00001065	WBGene00001067	WBGene00005240	WBGene00009290
F01E11.1	WBGene00017154	ugt-57	16.1895	17.346	WBGene00001068	WBGene00001073	WBGene00005251	WBGene00017017
T15B7.1	WBGene00020516	T15B7.1	16.0927	4.11228	WBGene00001069	WBGene00001074	WBGene00005271	WBGene00020184
C14B1.6	WBGene00007577	nrde-1	16.0882	5.79274	WBGene00001070	WBGene00001077	WBGene00005538	WBGene00006562
H41C03.3.2	WBGene00019270	H41C03.3	16.0213	21.4015	WBGene00001076	WBGene00001085	WBGene00005557	WBGene00022501
C53C11.3	WBGene00004220	ptr-5	15.9765	4.54527	WBGene00001079	WBGene00001086	WBGene00005653	WBGene00011035
Y110A2AM.3	WBGene00022450	ubc-26	15.9531	10.3844	WBGene00001087	WBGene00001088	WBGene00005657	WBGene00001065
R05D3.7	WBGene00006840	unc-116	15.9406	2.34395	WBGene00001088	WBGene00001094	WBGene00005936	WBGene00020442
F18A11.2	WBGene00008929	F18A11.2	15.9374	6.18761	WBGene00001092	WBGene00001094	WBGene00006307	WBGene00006789
K08D12.4	WBGene00019538	K08D12.4	15.9281	9.00477	WBGene00001110	WBGene00001096	WBGene00006324	WBGene00009966
C39E9.3	WBGene00000705	col-131	15.8884	8.86681	WBGene00001145	WBGene00001102	WBGene00006359	WBGene00000082
H25P06.1	WBGene00010416	hxk-2	15.854	5.34027	WBGene00001156	WBGene00001116	WBGene00006367	WBGene00012471
F41C6.5	WBGene00000746	col-173	15.8476	7.79438	WBGene00001165	WBGene00001134	WBGene00006391	WBGene00013176
F41F3.3	WBGene00018297	F41F3.3	15.8358	14.535	WBGene00001173	WBGene00001137	WBGene00006392	WBGene00022092
F28A12.3	WBGene00017880	F28A12.3	15.8136	4.25901	WBGene00001178	WBGene00001150	WBGene00006493	WBGene00010006
C09G5.13	WBGene00206538	C09G5.13	15.7499	3.89857	WBGene00001182	WBGene00001151	WBGene00006513	WBGene00012136
K07B1.6a.1	WBGene00019466	tos-1	15.7353	11.1233	WBGene00001186	WBGene00001153	WBGene00006522	WBGene00013168
Y54E10BR.5	WBGene00021844	sec-11	15.7087	6.73315	WBGene00001235	WBGene00001154	WBGene00006576	WBGene00015074
F44E2.4	WBGene00018418	F44E2.4	15.6078	10.9441	WBGene00001237	WBGene00001155	WBGene00006586	WBGene00013561
Y105E8A.6	WBGene00006824	unc-95	15.5915	8.23472	WBGene00001240	WBGene00001155	WBGene00006617	WBGene00007474
ZC395.3a.2	WBGene00006590	toc-1	15.5773	5.36369	WBGene00001241	WBGene00001168	WBGene00006628	WBGene00021638
C18H7.6	WBGene00015996	C18H7.6	15.5441	3.03498	WBGene00001242	WBGene00001171	WBGene00006642	WBGene00009915
Y37D8A.3	WBGene00012545	Y37D8A.3	15.5092	20.3119	WBGene00001244	WBGene00001178	WBGene00006658	WBGene00021932
F48E8.4	WBGene00018611	F48E8.4	15.5009	8.64546	WBGene00001262	WBGene00001184	WBGene00006678	WBGene00015795
B0035.14a.1	WBGene00001019	dnj-1	15.4813	12.8976	WBGene00001303	WBGene00001185	WBGene00006684	WBGene00015734
F25E5.8a.1	WBGene00017789	F25E5.8	15.474	13.975	WBGene00001309	WBGene00001194	WBGene00006702	WBGene00010723
F13G3.6	WBGene00008766	F13G3.6	15.4688	4.86497	WBGene00001337	WBGene00001194	WBGene00006733	WBGene00011298
Y66C5A.1	WBGene00044156	Y66C5A.1	15.4552	3.91077	WBGene00001340	WBGene00001202	WBGene00006763	WBGene00044324
C25H3.14	WBGene00016123	C25H3.14	15.4083	7.13742	WBGene00001340	WBGene00001204	WBGene00006769	WBGene00007918
Y39B6A.8	WBGene00012670	cpg-23	15.3865	14.1184	WBGene00001340	WBGene00001214	WBGene00006779	WBGene00020866
F14B6.4	WBGene00008785	F14B6.4	15.3818	17.1966	WBGene00001386	WBGene00001229	WBGene00006779	WBGene00022363
C15H11.8.1	WBGene00007616	rpoa-12	15.3387	5.30933	WBGene00001396	WBGene00001231	WBGene00006779	WBGene00017569
ZC15.7	WBGene00013835	mlt-4	15.2976	11.4533	WBGene00001398	WBGene00001233	WBGene00006805	WBGene00017774
T19C3.3	WBGene00020561	T19C3.3	15.2818	4.6161	WBGene00001398	WBGene00001236	WBGene00006811	WBGene00002210
Y22D7AL.11	WBGene00021249	Y22D7AL.11	15.2213	7.56318	WBGene00001399	WBGene00001247	WBGene00006819	WBGene00012996
Y6B3B.10	WBGene00006505	lagr-1	15.2198	14.8946	WBGene00001404	WBGene00001284	WBGene00006933	WBGene00007666
Y57G11C.36.1	WBGene00013325	Y57G11C.36	15.2195	11.9883	WBGene00001423	WBGene00001331	WBGene00006975	WBGene00022174
C06E4.8	WBGene00015537	C06E4.8	15.2141	5.04176	WBGene00001426	WBGene00001340	WBGene00007019	WBGene00002045
K11C4.4	WBGene00003844	odc-1	15.1492	5.44402	WBGene00001427	WBGene00001340	WBGene00007030	WBGene00021093
C26D10.2b	WBGene00001840	hel-1	15.1451	10.5548	WBGene00001429	WBGene00001358	WBGene00007049	WBGene00018137
ZK370.5	WBGene00022719	pdhk-2	15.1245	8.04326	WBGene00001430	WBGene00001362	WBGene00007062	WBGene00017745
F25H2.6.2	WBGene00009120	F25H2.6	15.1049	5.85441	WBGene00001439	WBGene00001386	WBGene00007075	WBGene00018734
F28C6.4a.3	WBGene00009204	pigg-1	15.0896	39.1896	WBGene00001493	WBGene00001390	WBGene00007111	WBGene00008429
T28D6.3	WBGene00012123	T28D6.3	15.0503	10.3221	WBGene00001497	WBGene00001393	WBGene00007114	WBGene00195093
Y49E10.23a.1	WBGene00013042	cccp-1	15.0243	18.3887	WBGene00001502	WBGene00001397	WBGene00007136	WBGene00017515
C07A9.9	WBGene00007405	C07A9.9	15.0035	16.62	WBGene00001505	WBGene00001398	WBGene00007154	WBGene00011055
T21C9.11	WBGene00011896	T21C9.11	14.998	3.38205	WBGene00001508	WBGene00001404	WBGene00007237	WBGene00001182
T14B1.1.3	WBGene00011763	T14B1.1	14.9573	10.3746	WBGene00001509	WBGene00001428	WBGene00007322	WBGene00000183
Y37H9A.6	WBGene00003581	ndx-4	14.9393	11.6656	WBGene00001519	WBGene00001428	WBGene00007338	WBGene00004508
T22G5.2	WBGene00002259	lbp-7	14.8614	9.87484	WBGene00001522	WBGene00001430	WBGene00007343	WBGene00008720
W06H8.6.1	WBGene00021068	W06H8.6	14.8258	10.0263	WBGene00001523	WBGene00001431	WBGene00007346	WBGene00015527
F54B11.11	WBGene00010034	F54B11.11	14.8182	5.71988	WBGene00001536	WBGene00001431	WBGene00007347	WBGene00016921
C06C3.3	WBGene00007374	C06C3.3	14.7086	26.5637	WBGene00001537	WBGene00001433	WBGene00007397	WBGene00002026
T19B10.1	WBGene00011830	cyp-29A2	14.686	7.31238	WBGene00001552	WBGene00001438	WBGene00007520	WBGene00003509
F39G3.6	WBGene00018211	oac-24	14.6526	0.852155	WBGene00001554	WBGene00001449	WBGene00007534	WBGene00003053
F10G2.3	WBGene00017364	clec-7	14.647	12.2063	WBGene00001559	WBGene00001453	WBGene00007581	WBGene00015359
C03A7.11	WBGene00015369	ugt-51	14.5935	4.83967	WBGene00001561	WBGene00001457	WBGene00007583	WBGene00004920
F53A3.7	WBGene00018723	F53A3.7	14.5198	11.3787	WBGene00001561	WBGene00001464	WBGene00007607	WBGene00013878
C47E8.6	WBGene00008144	gasr-8	14.4984	13.3685	WBGene00001564	WBGene00001466	WBGene00007692	WBGene00013352
T22F7.3	WBGene00020702	T22F7.3	14.4494	3.63373	WBGene00001564	WBGene00001468	WBGene00007816	WBGene00015658
ZK353.7	WBGene00022702	cutc-1	14.448	9.28162	WBGene00001572	WBGene00001483	WBGene00007872	WBGene00020628
C42C1.8.1	WBGene00016586	C42C1.8	14.4477	6.1206	WBGene00001580	WBGene00001486	WBGene00007895	WBGene00021888
F33C8.3	WBGene00006634	tsp-8	14.4033	8.56488	WBGene00001585	WBGene00001488	WBGene00007988	WBGene00017786
W07A12.7	WBGene00012324	rhy-1	14.3617	14.9509	WBGene00001590	WBGene00001496	WBGene00008077	WBGene00012768
F55G1.2	WBGene00001933	his-59	14.3147	10.091	WBGene00001591	WBGene00001497	WBGene00008118	WBGene00001646
C31H2.2	WBGene00001070	dpy-8	14.2691	12.079	WBGene00001592	WBGene00001499	WBGene00008164	WBGene00015339
Y57G11A.4.1	WBGene00013292	Y57G11A.4	14.2567	26.3552	WBGene00001594	WBGene00001505	WBGene00008246	WBGene00007296
Y47D3A.15	WBGene00012928	aakb-2	14.0575	4.2445	WBGene00001599	WBGene00001510	WBGene00008248	WBGene00017169
F19F10.4.2	WBGene00017600	ttr-10	14.0565	4.47052	WBGene00001609	WBGene00001512	WBGene00008307	WBGene00018431
K07A12.2	WBGene00010621	egg-6	14.0092	8.27698	WBGene00001612	WBGene00001513	WBGene00008316	WBGene00001240
C06H2.3	WBGene00007387	jmjd-5	13.971	5.83327	WBGene00001614	WBGene00001514	WBGene00008350	WBGene00013139
F46A9.4	WBGene00004808	skr-2	13.9706	2.60049	WBGene00001626	WBGene00001515	WBGene00008353	WBGene00004161
K04G11.2	WBGene00004764	sel-7	13.9589	3.54583	WBGene00001630	WBGene00001520	WBGene00008358	WBGene00022678
F41E7.2.2	WBGene00009618	F41E7.2	13.8951	0.727076	WBGene00001631	WBGene00001535	WBGene00008359	WBGene00013719
F18G5.2	WBGene00003981	pes-8	13.8755	1.36024	WBGene00001631	WBGene00001545	WBGene00008362	WBGene00018718
F54A5.3g	WBGene00018788	shc-1	13.8647	11.2484	WBGene00001646	WBGene00001546	WBGene00008380	WBGene00006805
ZK550.2	WBGene00013996	ZK550.2	13.7652	14.9942	WBGene00001648	WBGene00001557	WBGene00008404	WBGene00012330
K03H6.1	WBGene00019367	K03H6.1	13.7625	14.3398	WBGene00001665	WBGene00001561	WBGene00008440	WBGene00019680
F57B10.5	WBGene00019003	tmed-3	13.733	3.44785	WBGene00001667	WBGene00001563	WBGene00008456	WBGene00003777
ZK180.4	WBGene00022678	sar-1	13.724	8.35233	WBGene00001669	WBGene00001570	WBGene00008476	WBGene00015492
K09F6.4	WBGene00019587	K09F6.4	13.7057	6.47203	WBGene00001677	WBGene00001571	WBGene00008499	WBGene00000601
C08B11.3	WBGene00007433	swsn-7	13.7015	4.53883	WBGene00001701	WBGene00001574	WBGene00008515	WBGene00185014
C40H1.6	WBGene00008041	ufc-1	13.6741	6.58707	WBGene00001703	WBGene00001578	WBGene00008533	WBGene00019893
Y111B2A.14m.1	WBGene00004161	pqn-80	13.5895	38.2294	WBGene00001704	WBGene00001579	WBGene00008559	WBGene00007186
R09G11.2d.1	WBGene00003600	nhr-1	13.5793	7.6236	WBGene00001709	WBGene00001595	WBGene00008576	WBGene00015865
Y59C2A.3	WBGene00021986	Y59C2A.3	13.5637	4.40105	WBGene00001711	WBGene00001600	WBGene00008578	WBGene00007000
F22A3.6c.1	WBGene00017691	ilys-5	13.5504	9.63217	WBGene00001713	WBGene00001601	WBGene00008621	WBGene00044026
C32E12.5.1	WBGene00004771	sem-2	13.4787	11.5522	WBGene00001714	WBGene00001606	WBGene00008622	WBGene00015308
F26F12.4	WBGene00017835	F26F12.4	13.4531	5.78467	WBGene00001715	WBGene00001607	WBGene00008639	WBGene00022599
R74.2	WBGene00011278	R74.2	13.4498	10.9087	WBGene00001719	WBGene00001616	WBGene00008664	WBGene00020341
W06D4.5	WBGene00006503	snx-3	13.4428	2.07642	WBGene00001721	WBGene00001621	WBGene00008684	WBGene00003904
T09H2.1	WBGene00020386	dach-1	13.4409	9.03757	WBGene00001724	WBGene00001622	WBGene00008743	WBGene00006913
F53A3.1	WBGene00018720	F53A3.1	13.4119	3.65567	WBGene00001736	WBGene00001623	WBGene00008862	WBGene00007016
B0218.2	WBGene00015048	faah-2	13.4031	10.9285	WBGene00001743	WBGene00001624	WBGene00008885	WBGene00020038
C52E2.5	WBGene00016884	C52E2.5	13.3952	2.59621	WBGene00001759	WBGene00001625	WBGene00008974	WBGene00019882
B0365.3.2	WBGene00001137	eat-6	13.3942	1.62053	WBGene00001791	WBGene00001630	WBGene00009025	WBGene00009726
F57B10.12	WBGene00003184	mei-2	13.2714	5.93714	WBGene00001793	WBGene00001631	WBGene00009025	WBGene00008571
BE10.2	WBGene00007210	agmo-1	13.2611	7.42939	WBGene00001796	WBGene00001633	WBGene00009073	WBGene00010321
C06E1.4	WBGene00001612	glr-1	13.2584	3.34342	WBGene00001811	WBGene00001638	WBGene00009107	WBGene00006366
F25G6.6	WBGene00003816	asns-1	13.1928	13.5519	WBGene00001813	WBGene00001645	WBGene00009121	WBGene00010028
D1022.9b	WBGene00044300	D1022.9	13.1738	8.44385	WBGene00001836	WBGene00001662	WBGene00009179	WBGene00009218
C54F6.9	WBGene00016927	nhr-172	13.1662	5.5437	WBGene00001840	WBGene00001671	WBGene00009188	WBGene00006542
K07A1.8.1	WBGene00002070	ile-1	13.1657	6.06114	WBGene00001841	WBGene00001679	WBGene00009191	WBGene00018547
C31C9.2	WBGene00007836	C31C9.2	13.1102	9.89117	WBGene00001862	WBGene00001682	WBGene00009216	WBGene00001423
K07D8.1	WBGene00003497	mup-4	13.0842	5.65061	WBGene00001865	WBGene00001691	WBGene00009224	WBGene00000198
F40G9.4	WBGene00001963	btb-1	13.0784	12.4217	WBGene00001869	WBGene00001700	WBGene00009247	WBGene00021311
F32A5.5a	WBGene00000169	aqp-1	13.0783	7.72294	WBGene00001877	WBGene00001710	WBGene00009303	WBGene00015231
K10G6.1	WBGene00003017	lin-31	13.0452	16.7443	WBGene00001879	WBGene00001717	WBGene00009322	WBGene00014004
Y37D8A.1	WBGene00000203	arx-5	13.0079	7.27066	WBGene00001881	WBGene00001731	WBGene00009328	WBGene00022124
W06B11.3	WBGene00021060	dct-11	12.9557	4.42598	WBGene00001885	WBGene00001740	WBGene00009340	WBGene00018113
ZK270.1	WBGene00004237	ptr-23	12.9444	8.52495	WBGene00001886	WBGene00001770	WBGene00009343	WBGene00004040
F18F11.4	WBGene00017577	F18F11.4	12.9322	2.24987	WBGene00001892	WBGene00001776	WBGene00009384	WBGene00001173
R05H10.6	WBGene00000399	cdh-7	12.908	8.75844	WBGene00001893	WBGene00001784	WBGene00009396	WBGene00006840
Y43F4B.9a.2	WBGene00012806	Y43F4B.9	12.8827	12.9827	WBGene00001895	WBGene00001790	WBGene00009445	WBGene00003923
F01D5.6	WBGene00008496	F01D5.6	12.8823	6.01229	WBGene00001899	WBGene00001804	WBGene00009549	WBGene00009980
F57B10.6	WBGene00019004	xpg-1	12.8583	5.87147	WBGene00001912	WBGene00001817	WBGene00009601	WBGene00011451
R05D3.9	WBGene00019882	R05D3.9	12.8566	8.96911	WBGene00001915	WBGene00001820	WBGene00009648	WBGene00000890
Y65B4BR.9	WBGene00000434	ceh-9	12.845	9.09206	WBGene00001917	WBGene00001829	WBGene00009649	WBGene00000550
C05E11.5	WBGene00000136	amt-4	12.8423	12.3799	WBGene00001919	WBGene00001854	WBGene00009650	WBGene00010839
F53F1.5.1	WBGene00009983	cut-2	12.8315	7.78007	WBGene00001925	WBGene00001855	WBGene00009666	WBGene00016319
Y43B11AR.3	WBGene00021544	Y43B11AR.3	12.7921	7.27634	WBGene00001927	WBGene00001872	WBGene00009709	WBGene00015430
C31G12.2	WBGene00007851	clec-245	12.7777	9.77036	WBGene00001933	WBGene00001878	WBGene00009712	WBGene00004927
T01B7.7.1	WBGene00004397	rol-6	12.7437	4.2585	WBGene00001934	WBGene00001880	WBGene00009728	WBGene00009974
F46G11.6	WBGene00045269	F46G11.6	12.7071	7.64301	WBGene00001936	WBGene00001882	WBGene00009764	WBGene00013576
T16A9.3.1	WBGene00011793	T16A9.3	12.7023	8.64297	WBGene00001939	WBGene00001891	WBGene00009782	WBGene00002070
T07C4.4.1	WBGene00004986	spp-1	12.6916	2.97506	WBGene00001963	WBGene00001898	WBGene00009865	WBGene00003390
R07H5.1.2	WBGene00004199	prx-14	12.666	4.63236	WBGene00001979	WBGene00001906	WBGene00009888	WBGene00009221
F23D12.7	WBGene00009091	F23D12.7	12.6214	6.91622	WBGene00001991	WBGene00001910	WBGene00009889	WBGene00006836
C12C8.3b.1	WBGene00003026	lin-41	12.6154	4.98348	WBGene00001999	WBGene00001914	WBGene00009924	WBGene00010564
C03H5.6	WBGene00015408	C03H5.6	12.5956	3.10396	WBGene00002007	WBGene00001935	WBGene00009931	WBGene00004754
B0272.2	WBGene00007128	memb-1	12.5942	7.68548	WBGene00002010	WBGene00001945	WBGene00009953	WBGene00007681
W03B1.2	WBGene00020972	trpl-2	12.5867	4.19122	WBGene00002011	WBGene00001953	WBGene00010068	WBGene00012149
R03H10.2	WBGene00019855	R03H10.2	12.5606	10.5923	WBGene00002015	WBGene00001954	WBGene00010109	WBGene00011883
F41E7.5	WBGene00009621	fipr-21	12.5604	2.40037	WBGene00002019	WBGene00001962	WBGene00010250	WBGene00013238
R02E4.1	WBGene00019826	R02E4.1	12.5479	7.40061	WBGene00002020	WBGene00001973	WBGene00010272	WBGene00003953
C44C8.6.1	WBGene00007007	mak-2	12.5318	3.04125	WBGene00002021	WBGene00001977	WBGene00010313	WBGene00014176
Y38C1AB.1	WBGene00021403	Y38C1AB.1	12.4852	4.45055	WBGene00002025	WBGene00001985	WBGene00010322	WBGene00022534
Y38C1AB.5	WBGene00021407	Y38C1AB.5	12.4852	4.45055	WBGene00002026	WBGene00001992	WBGene00010327	WBGene00010079
F28D1.7a.1	WBGene00004492	rps-23	12.4816	5.61511	WBGene00002029	WBGene00001997	WBGene00010371	WBGene00000765
F01G10.6	WBGene00008509	F01G10.6	12.4801	6.88352	WBGene00002031	WBGene00001998	WBGene00010408	WBGene00003588
B0218.5	WBGene00015049	B0218.5	12.4709	5.05845	WBGene00002032	WBGene00001999	WBGene00010436	WBGene00007630
C54G6.3	WBGene00016932	C54G6.3	12.451	6.16384	WBGene00002045	WBGene00001999	WBGene00010449	WBGene00021348
R04E5.8a.1	WBGene00019871	R04E5.8	12.3983	10.3055	WBGene00002051	WBGene00002003	WBGene00010466	WBGene00004438
Y105E8A.4	WBGene00001156	ech-7	12.3825	8.90946	WBGene00002053	WBGene00002005	WBGene00010503	WBGene00009142
C49F5.4	WBGene00008208	nhr-167	12.3825	3.65915	WBGene00002058	WBGene00002007	WBGene00010525	WBGene00007916
F11E6.9	WBGene00008712	F11E6.9	12.3612	5.93232	WBGene00002059	WBGene00002021	WBGene00010571	WBGene00002059
Y119D3B.17	WBGene00003978	pes-4	12.348	10.2207	WBGene00002063	WBGene00002030	WBGene00010583	WBGene00009174
T26C12.6	WBGene00044469	clec-173	12.2987	13.7833	WBGene00002069	WBGene00002033	WBGene00010592	WBGene00009784
T10H10.3	WBGene00020427	sav-1	12.2927	9.9413	WBGene00002070	WBGene00002034	WBGene00010619	WBGene00001386
C50B8.3	WBGene00008225	nuaf-1	12.287	3.94612	WBGene00002071	WBGene00002039	WBGene00010626	WBGene00009667
C17E7.6	WBGene00015901	nhr-158	12.2532	11.2226	WBGene00002074	WBGene00002042	WBGene00010640	WBGene00016318
R07E5.2	WBGene00011110	prdx-3	12.2286	3.98864	WBGene00002078	WBGene00002045	WBGene00010641	WBGene00012904
F54E2.1	WBGene00018823	F54E2.1	12.2129	5.05273	WBGene00002087	WBGene00002048	WBGene00010661	WBGene00004272
C01F6.14	WBGene00219207	C01F6.14	12.1993	2.78134	WBGene00002088	WBGene00002055	WBGene00010665	WBGene00021534
C49C8.4.1	WBGene00016768	cyp-33E1	12.1737	3.18643	WBGene00002089	WBGene00002060	WBGene00010685	WBGene00021021
Y73F8A.11	WBGene00013520	best-21	12.1679	7.46612	WBGene00002093	WBGene00002062	WBGene00010687	WBGene00009122
K10C8.1	WBGene00010734	parn-1	12.16	4.95008	WBGene00002118	WBGene00002064	WBGene00010706	WBGene00007927
C23H3.7	WBGene00006611	tre-5	12.0514	4.28946	WBGene00002123	WBGene00002070	WBGene00010809	WBGene00000719
ZC15.5	WBGene00013833	ZC15.5	12.0442	9.00503	WBGene00002123	WBGene00002072	WBGene00010843	WBGene00006732
Y39A3CR.4	WBGene00000941	ddp-1	12.0402	7.27398	WBGene00002125	WBGene00002084	WBGene00010864	WBGene00023068
F10B5.1.1	WBGene00004421	rpl-10	12.0306	8.67153	WBGene00002128	WBGene00002086	WBGene00010873	WBGene00016621
F14F3.5	WBGene00045480	F14F3.5	12.0281	3.20632	WBGene00002135	WBGene00002095	WBGene00010890	WBGene00003663
C09H10.10	WBGene00007504	nbs-1	12.0221	10.8504	WBGene00002140	WBGene00002100	WBGene00010901	WBGene00018900
T05A7.5	WBGene00020222	fut-6	12.0142	7.85522	WBGene00002178	WBGene00002110	WBGene00010922	WBGene00019317
R07G3.9	WBGene00043050	oig-4	11.9638	4.12572	WBGene00002179	WBGene00002113	WBGene00010951	WBGene00022749
F19C6.5	WBGene00008954	F19C6.5	11.9508	6.41552	WBGene00002210	WBGene00002127	WBGene00010990	WBGene00012239
Y57A10A.8	WBGene00013253	Y57A10A.8	11.9487	9.76791	WBGene00002211	WBGene00002130	WBGene00011050	WBGene00010002
R57.2	WBGene00020083	R57.2	11.9243	9.2442	WBGene00002221	WBGene00002134	WBGene00011103	WBGene00020808
ZK662.4.1	WBGene00023497	lin-15B	11.9045	3.67081	WBGene00002239	WBGene00002136	WBGene00011144	WBGene00011040
E02C12.5b	WBGene00001665	gpa-3	11.8896	13.5157	WBGene00002246	WBGene00002137	WBGene00011147	WBGene00009723
F12F6.9	WBGene00000702	col-128	11.8788	10.1527	WBGene00002254	WBGene00002149	WBGene00011156	WBGene00019270
T13A10.11a.1	WBGene00006416	sams-5	11.8692	7.70937	WBGene00002258	WBGene00002152	WBGene00011185	WBGene00015138
F10D7.2	WBGene00017339	mfsd-10	11.8529	2.45877	WBGene00002259	WBGene00002177	WBGene00011210	WBGene00022170
T20F5.2	WBGene00003950	pbs-4	11.8422	3.5831	WBGene00002263	WBGene00002183	WBGene00011234	WBGene00017088
K02E2.4	WBGene00002118	ins-35	11.837	10.9995	WBGene00002270	WBGene00002185	WBGene00011250	WBGene00001648
D1079.1	WBGene00017040	D1079.1	11.8218	8.36282	WBGene00002274	WBGene00002198	WBGene00011269	WBGene00011662
F21A3.11	WBGene00219316	F21A3.11	11.807	3.20042	WBGene00002276	WBGene00002202	WBGene00011273	WBGene00007433
C33G8.10	WBGene00016367	nhr-162	11.8027	7.43507	WBGene00002278	WBGene00002213	WBGene00011291	WBGene00013425
C50D2.7	WBGene00016810	C50D2.7	11.7736	10.1756	WBGene00002282	WBGene00002215	WBGene00011398	WBGene00021544
C05G5.7	WBGene00050939	C05G5.7	11.7335	5.18418	WBGene00002297	WBGene00002223	WBGene00011501	WBGene00004505
F26A1.1	WBGene00017801	F26A1.1	11.7035	10.4619	WBGene00002344	WBGene00002227	WBGene00011536	WBGene00000902
C02C2.5	WBGene00015334	sup-18	11.7006	13.6957	WBGene00002827	WBGene00002232	WBGene00011537	WBGene00006351
K10H10.5	WBGene00010761	K10H10.5	11.695	2.06531	WBGene00002855	WBGene00002248	WBGene00011546	WBGene00012396
T26E3.2	WBGene00003578	ndx-1	11.6755	11.9093	WBGene00002879	WBGene00002253	WBGene00011631	WBGene00006955
Y73F4A.1	WBGene00013514	Y73F4A.1	11.6613	9.29152	WBGene00002879	WBGene00002260	WBGene00011642	WBGene00017429
C13G3.3a.2	WBGene00007554	pptr-2	11.6469	6.87407	WBGene00002889	WBGene00002263	WBGene00011670	WBGene00008929
F08F1.6	WBGene00004998	spp-13	11.6358	3.80961	WBGene00002975	WBGene00002264	WBGene00011680	WBGene00012206
Y58G8A.1	WBGene00021981	lgc-26	11.6305	4.10675	WBGene00002978	WBGene00002265	WBGene00011681	WBGene00000204
C09E7.6	WBGene00015640	C09E7.6	11.6258	7.5508	WBGene00002981	WBGene00002267	WBGene00011692	WBGene00009092
F53F4.3	WBGene00009987	tbcb-1	11.6035	6.86117	WBGene00002990	WBGene00002268	WBGene00011814	WBGene00010685
H41C03.1	WBGene00019268	H41C03.1	11.5817	18.5772	WBGene00002994	WBGene00002273	WBGene00011823	WBGene00020464
C35D10.8	WBGene00016445	C35D10.8	11.5706	11.976	WBGene00003009	WBGene00002280	WBGene00011826	WBGene00016592
C34F6.7	WBGene00007941	C34F6.7	11.5595	11.0273	WBGene00003015	WBGene00002280	WBGene00011913	WBGene00008918
B0272.1	WBGene00006538	tbb-4	11.5004	1.9704	WBGene00003017	WBGene00002368	WBGene00011920	WBGene00002297
F13E6.5	WBGene00008749	plpp-1.3	11.4972	2.53537	WBGene00003026	WBGene00002694	WBGene00011931	WBGene00017769
K01H12.2	WBGene00010485	ant-1.3	11.4957	2.26692	WBGene00003034	WBGene00002804	WBGene00011956	WBGene00003825
ZK1055.5	WBGene00022846	ZK1055.5	11.4933	10.5949	WBGene00003038	WBGene00002980	WBGene00011960	WBGene00016367
F59H6.1	WBGene00019132	bath-19	11.4666	4.19311	WBGene00003040	WBGene00002986	WBGene00011964	WBGene00000992
W02F12.8	WBGene00175027	W02F12.8	11.4445	7.35975	WBGene00003046	WBGene00003000	WBGene00011965	WBGene00004088
M04F3.2	WBGene00019768	M04F3.2	11.4294	9.64603	WBGene00003048	WBGene00003008	WBGene00011969	WBGene00001088
C05A9.2	WBGene00007317	C05A9.2	11.4139	5.45979	WBGene00003053	WBGene00003012	WBGene00012022	WBGene00001714
Y57A10A.15	WBGene00013258	polg-1	11.4034	3.37164	WBGene00003064	WBGene00003025	WBGene00012058	WBGene00022836
F40F9.9	WBGene00000172	aqp-4	11.3634	6.37113	WBGene00003072	WBGene00003031	WBGene00012119	WBGene00022769
Y54F10AR.1	WBGene00021854	Y54F10AR.1	11.3534	8.07042	WBGene00003078	WBGene00003036	WBGene00012125	WBGene00000620
Y73B6A.4	WBGene00004885	smg-7	11.233	3.17049	WBGene00003081	WBGene00003052	WBGene00012163	WBGene00021446
D1046.3	WBGene00008364	slc-25A26	11.2323	15.7921	WBGene00003084	WBGene00003057	WBGene00012168	WBGene00003676
Y25C1A.5.2	WBGene00021292	copb-1	11.2276	5.20051	WBGene00003096	WBGene00003061	WBGene00012188	WBGene00010722
C14H10.3b.2	WBGene00007593	C14H10.3	11.1956	23.2059	WBGene00003097	WBGene00003068	WBGene00012190	WBGene00008496
C53B4.8	WBGene00008277	mltn-12	11.1733	4.67784	WBGene00003104	WBGene00003080	WBGene00012194	WBGene00013039
Y14H12A.2	WBGene00044382	Y14H12A.2	11.1712	9.0414	WBGene00003106	WBGene00003082	WBGene00012202	WBGene00017898
C06A6.5	WBGene00015510	erp-44.2	11.1418	12.6692	WBGene00003123	WBGene00003090	WBGene00012237	WBGene00009050
ZK1098.4	WBGene00014221	eif-2Balpha	11.139	6.29534	WBGene00003134	WBGene00003091	WBGene00012277	WBGene00020031
F57C9.2	WBGene00019009	clec-90	11.1228	13.4107	WBGene00003161	WBGene00003094	WBGene00012325	WBGene00002258
F14D2.12	WBGene00017460	bath-30	11.0915	4.19729	WBGene00003171	WBGene00003107	WBGene00012328	WBGene00009978
F35F10.12.2	WBGene00018061	arrd-19	11.0755	8.80751	WBGene00003174	WBGene00003124	WBGene00012416	WBGene00016408
R13A5.7	WBGene00020050	R13A5.7	11.0258	6.70867	WBGene00003177	WBGene00003136	WBGene00012421	WBGene00003040
Y38A10A.2	WBGene00021389	Y38A10A.2	11.011	5.60774	WBGene00003184	WBGene00003148	WBGene00012458	WBGene00016641
F54E12.2.1	WBGene00010061	F54E12.2	11.0107	19.3816	WBGene00003216	WBGene00003162	WBGene00012475	WBGene00000402
D1005.1	WBGene00016995	acly-1	11.0017	6.05511	WBGene00003237	WBGene00003169	WBGene00012494	WBGene00022538
ZC123.1	WBGene00022517	ZC123.1	10.9717	1.17635	WBGene00003243	WBGene00003175	WBGene00012527	WBGene00012142
ZK84.1	WBGene00022649	ZK84.1	10.9387	10.2127	WBGene00003249	WBGene00003176	WBGene00012558	WBGene00010480
Y60A3A.9	WBGene00013360	tmed-4	10.9346	5.5335	WBGene00003373	WBGene00003179	WBGene00012588	WBGene00022127
C26C6.8	WBGene00007742	C26C6.8	10.9332	9.47031	WBGene00003390	WBGene00003182	WBGene00012591	WBGene00004698
C06E2.1	WBGene00015527	C06E2.1	10.8985	8.25997	WBGene00003391	WBGene00003186	WBGene00012632	WBGene00020142
R08E5.2	WBGene00019962	cysl-3	10.8892	8.80654	WBGene00003402	WBGene00003219	WBGene00012735	WBGene00013577
Y56A3A.27	WBGene00006596	top-3	10.8817	2.95609	WBGene00003414	WBGene00003220	WBGene00012753	WBGene00002074
K05F1.5.1	WBGene00019407	lect-2	10.8548	8.12279	WBGene00003423	WBGene00003224	WBGene00012756	WBGene00017811
F46C8.5	WBGene00000438	ceh-14	10.8362	5.30227	WBGene00003471	WBGene00003230	WBGene00012768	WBGene00011524
F36F2.5	WBGene00006525	tax-2	10.831	2.98694	WBGene00003474	WBGene00003231	WBGene00012802	WBGene00008500
H02I12.7	WBGene00001939	his-65	10.83	4.34678	WBGene00003476	WBGene00003242	WBGene00012807	WBGene00009983
T23G5.5	WBGene00000934	dat-1	10.825	3.90077	WBGene00003476	WBGene00003242	WBGene00012807	WBGene00011054
K10D3.4	WBGene00010738	K10D3.4	10.7251	6.56704	WBGene00003478	WBGene00003243	WBGene00012908	WBGene00020030
T19E10.1a.2	WBGene00002297	ect-2	10.7058	8.34339	WBGene00003495	WBGene00003243	WBGene00012908	WBGene00015841
F45G2.1	WBGene00003520	nas-1	10.7024	25.6557	WBGene00003497	WBGene00003245	WBGene00012911	WBGene00014141
C06G3.6	WBGene00015552	C06G3.6	10.6781	5.6591	WBGene00003509	WBGene00003246	WBGene00012929	WBGene00043985
R10E8.6	WBGene00011212	R10E8.6	10.6692	5.00632	WBGene00003514	WBGene00003372	WBGene00012942	WBGene00010267
ZK742.3	WBGene00022813	ZK742.3	10.6636	1.56429	WBGene00003516	WBGene00003375	WBGene00012987	WBGene00015922
F28G4.2	WBGene00009227	F28G4.2	10.635	4.68882	WBGene00003520	WBGene00003380	WBGene00012988	WBGene00012244
F55C5.5	WBGene00010094	tsfm-1	10.5951	4.71828	WBGene00003522	WBGene00003403	WBGene00013004	WBGene00018061
K11E8.1d.2	WBGene00006779	unc-43	10.59	15.4346	WBGene00003526	WBGene00003410	WBGene00013028	WBGene00013219
C18E9.3f.1	WBGene00004105	szy-20	10.5876	5.91419	WBGene00003534	WBGene00003422	WBGene00013128	WBGene00019888
T21B6.5	WBGene00011882	nstp-9	10.583	6.15296	WBGene00003545	WBGene00003426	WBGene00013195	WBGene00009374
T23F6.2	WBGene00011950	T23F6.2	10.581	10.9615	WBGene00003548	WBGene00003429	WBGene00013200	WBGene00003177
F27E5.4	WBGene00004017	phg-1	10.5698	2.54989	WBGene00003561	WBGene00003435	WBGene00013210	WBGene00022591
F14H8.2	WBGene00008833	F14H8.2	10.5616	2.14846	WBGene00003565	WBGene00003467	WBGene00013219	WBGene00004083
ZK512.11	WBGene00013989	ZK512.11	10.5578	14.195	WBGene00003572	WBGene00003485	WBGene00013227	WBGene00008606
ZC317.7	WBGene00022590	ZC317.7	10.5249	3.67845	WBGene00003578	WBGene00003495	WBGene00013255	WBGene00001178
C11E4.3	WBGene00007518	del-8	10.5092	8.72303	WBGene00003581	WBGene00003504	WBGene00013257	WBGene00017178
K09E4.6	WBGene00010723	cpg-7	10.503	6.82143	WBGene00003588	WBGene00003516	WBGene00013321	WBGene00004457
W08E12.7.2	WBGene00021088	W08E12.7	10.4955	7.3788	WBGene00003590	WBGene00003525	WBGene00013345	WBGene00013360
F32B6.3.1	WBGene00009320	prp-18	10.4913	3.7619	WBGene00003596	WBGene00003527	WBGene00013404	WBGene00004317
C29E4.10	WBGene00016207	C29E4.10	10.488	2.60388	WBGene00003600	WBGene00003528	WBGene00013433	WBGene00013263
T23G7.3	WBGene00011966	T23G7.3	10.4871	2.70298	WBGene00003602	WBGene00003531	WBGene00013438	WBGene00007592
R05F9.6	WBGene00019890	R05F9.6	10.4744	3.59417	WBGene00003603	WBGene00003532	WBGene00013536	WBGene00018969
C56E6.6	WBGene00016974	lron-15	10.4444	9.03799	WBGene00003613	WBGene00003533	WBGene00013538	WBGene00012395
F11E6.5	WBGene00001240	elo-2	10.4428	9.00631	WBGene00003617	WBGene00003546	WBGene00013540	WBGene00001713
T21E3.3	WBGene00003072	lrp-2	10.4373	11.9393	WBGene00003618	WBGene00003547	WBGene00013550	WBGene00010061
Y110A7A.21	WBGene00045212	Y110A7A.21	10.4365	6.85095	WBGene00003620	WBGene00003555	WBGene00013603	WBGene00000222
W04A8.4a.2	WBGene00012239	W04A8.4	10.4312	5.89035	WBGene00003626	WBGene00003561	WBGene00013604	WBGene00020426
M28.7	WBGene00010898	nphp-1	10.3984	4.15569	WBGene00003637	WBGene00003563	WBGene00013639	WBGene00013106
F11C1.5a.1	WBGene00008694	vwa-8	10.3866	9.38388	WBGene00003639	WBGene00003566	WBGene00013658	WBGene00016158
C52E12.6	WBGene00016890	lst-5	10.3607	7.40395	WBGene00003645	WBGene00003568	WBGene00013711	WBGene00022426
F43G6.4	WBGene00009657	F43G6.4	10.3481	3.70811	WBGene00003647	WBGene00003583	WBGene00013741	WBGene00012097
T07H3.2	WBGene00020325	bath-46	10.3476	3.16656	WBGene00003648	WBGene00003587	WBGene00013750	WBGene00007270
W02B12.9	WBGene00012204	mfn-1	10.3371	3.08426	WBGene00003654	WBGene00003598	WBGene00013763	WBGene00016661
B0361.9	WBGene00015163	B0361.9	10.3278	8.5542	WBGene00003663	WBGene00003621	WBGene00013766	WBGene00007486
F32B5.6e	WBGene00017979	F32B5.6	10.3234	7.27985	WBGene00003676	WBGene00003623	WBGene00013778	WBGene00021440
T06D8.8.2	WBGene00004465	rpn-9	10.3126	2.01447	WBGene00003678	WBGene00003628	WBGene00013803	WBGene00007017
T26A5.6	WBGene00020822	T26A5.6	10.3093	11.8082	WBGene00003681	WBGene00003634	WBGene00013878	WBGene00006565
F59B10.3	WBGene00010319	F59B10.3	10.2921	15.6006	WBGene00003689	WBGene00003635	WBGene00013878	WBGene00017195
F59C6.18	WBGene00206464	F59C6.18	10.2891	9.40617	WBGene00003693	WBGene00003650	WBGene00013920	WBGene00000774
F45F2.3	WBGene00001879	his-5	10.2872	5.52211	WBGene00003695	WBGene00003657	WBGene00013938	WBGene00011897
C07G1.8	WBGene00044608	glrx-22	10.2699	9.297	WBGene00003697	WBGene00003659	WBGene00013998	WBGene00010038
Y47G6A.8.2	WBGene00000794	crn-1	10.2347	9.19632	WBGene00003703	WBGene00003691	WBGene00014028	WBGene00003928
R10E8.8.1	WBGene00011213	R10E8.8	10.2204	4.27673	WBGene00003704	WBGene00003696	WBGene00014076	WBGene00006373
C06H5.2	WBGene00007393	fbxa-157	10.1941	14.5769	WBGene00003706	WBGene00003697	WBGene00014091	WBGene00021247
C02B8.4	WBGene00001953	hlh-8	10.1937	1.10727	WBGene00003709	WBGene00003704	WBGene00014198	WBGene00008963
Y18H1A.14	WBGene00044461	Y18H1A.14	10.1923	4.2414	WBGene00003712	WBGene00003707	WBGene00014230	WBGene00006494
ZK1248.13	WBGene00022882	gtap-1	10.1619	5.23854	WBGene00003716	WBGene00003711	WBGene00014233	WBGene00003712
F09F7.1	WBGene00017299	molo-1	10.1585	13.3765	WBGene00003756	WBGene00003725	WBGene00014251	WBGene00010458
F09B12.2	WBGene00008606	dhhc-1	10.1538	5.48226	WBGene00003761	WBGene00003730	WBGene00014253	WBGene00012014
Y110A2AR.1	WBGene00022452	Y110A2AR.1	10.1162	3.14227	WBGene00003765	WBGene00003741	WBGene00014666	WBGene00016620
R07H5.3a.1	WBGene00011123	nuaf-3	10.1162	9.5432	WBGene00003772	WBGene00003743	WBGene00014666	WBGene00010652
Y39E4B.7	WBGene00012718	dhhc-8	10.1141	22.8908	WBGene00003777	WBGene00003757	WBGene00014669	WBGene00006391
F54B11.10	WBGene00010033	F54B11.10	10.1091	11.0892	WBGene00003790	WBGene00003774	WBGene00014864	WBGene00007600
Y63D3A.5.2	WBGene00006565	tfg-1	10.0733	4.56809	WBGene00003795	WBGene00003776	WBGene00014989	WBGene00019679
K09F6.9	WBGene00019592	K09F6.9	10.0723	4.38545	WBGene00003795	WBGene00003785	WBGene00015005	WBGene00009904
F36D4.4	WBGene00018089	F36D4.4	10.0547	7.17157	WBGene00003816	WBGene00003812	WBGene00015022	WBGene00007944
M05B5.4	WBGene00010872	M05B5.4	10.0369	4.45078	WBGene00003825	WBGene00003827	WBGene00015143	WBGene00000205
Y104H12D.2	WBGene00022426	Y104H12D.2	10.0168	3.03724	WBGene00003837	WBGene00003828	WBGene00015157	WBGene00008973
M01B12.5a.1	WBGene00019698	riok-1	10.014	11.1738	WBGene00003842	WBGene00003829	WBGene00015169	WBGene00019003
ZC434.3	WBGene00013891	ZC434.3	9.99479	0.549966	WBGene00003844	WBGene00003851	WBGene00015172	WBGene00010609
C46F4.3	WBGene00044571	C46F4.3	9.95272	1.69889	WBGene00003862	WBGene00003859	WBGene00015206	WBGene00003703
R10E9.1	WBGene00003423	msi-1	9.93475	5.09781	WBGene00003904	WBGene00003864	WBGene00015228	WBGene00018269
F38B6.2	WBGene00018172	F38B6.2	9.8925	3.05374	WBGene00003912	WBGene00003877	WBGene00015277	WBGene00007622
F47C12.2	WBGene00018547	clec-78	9.88834	3.7361	WBGene00003921	WBGene00003878	WBGene00015327	WBGene00007405
K04C1.3	WBGene00010553	K04C1.3	9.88658	8.30213	WBGene00003922	WBGene00003879	WBGene00015330	WBGene00022365
W04E12.8	WBGene00012253	clec-50	9.88194	3.36754	WBGene00003923	WBGene00003885	WBGene00015332	WBGene00010614
Y37B11A.8	WBGene00255596	Y37B11A.8	9.87416	1.70859	WBGene00003925	WBGene00003886	WBGene00015350	WBGene00004307
C25B8.7	WBGene00016090	aexr-2	9.8658	3.85835	WBGene00003926	WBGene00003888	WBGene00015352	WBGene00021507
ZC84.1	WBGene00013846	ZC84.1	9.84982	1.50693	WBGene00003927	WBGene00003889	WBGene00015357	WBGene00019188
F56F3.1	WBGene00004132	ifet-1	9.84555	1.80318	WBGene00003928	WBGene00003892	WBGene00015362	WBGene00023418
Y54F10AM.6.1	WBGene00021850	Y54F10AM.6	9.84416	4.89837	WBGene00003933	WBGene00003901	WBGene00015379	WBGene00012528
Y54F10BM.4	WBGene00021859	fbxa-39	9.83271	6.45111	WBGene00003936	WBGene00003905	WBGene00015419	WBGene00003613
T22D1.5	WBGene00020684	T22D1.5	9.81817	4.34426	WBGene00003936	WBGene00003907	WBGene00015433	WBGene00008749
Y71D11A.2	WBGene00004891	smr-1	9.80393	2.21157	WBGene00003947	WBGene00003909	WBGene00015512	WBGene00020630
C09F9.2	WBGene00007479	C09F9.2	9.80279	8.80126	WBGene00003949	WBGene00003916	WBGene00015529	WBGene00001865
T22E5.5.1	WBGene00003495	mup-2	9.80266	3.96961	WBGene00003950	WBGene00003924	WBGene00015539	WBGene00018468
F07C3.2	WBGene00017193	F07C3.2	9.78683	3.72839	WBGene00003953	WBGene00003929	WBGene00015700	WBGene00003078
H12C20.4	WBGene00005982	srx-91	9.77207	5.83289	WBGene00003962	WBGene00003930	WBGene00015735	WBGene00011328
C14H10.2b.1	WBGene00007592	C14H10.2	9.76985	2.44036	WBGene00003978	WBGene00003931	WBGene00015766	WBGene00004224
ZK154.1	WBGene00022665	ZK154.1	9.76239	3.52171	WBGene00003980	WBGene00003932	WBGene00015789	WBGene00022168
R10E11.3a.1	WBGene00011216	usp-46	9.75835	5.92021	WBGene00003989	WBGene00003936	WBGene00015793	WBGene00003933
K12B6.9	WBGene00023432	K12B6.9	9.75307	6.28251	WBGene00004005	WBGene00003943	WBGene00015803	WBGene00019607
R74.6	WBGene00011280	pelo-1	9.75095	4.78311	WBGene00004014	WBGene00003948	WBGene00015809	WBGene00007317
M05D6.9	WBGene00010881	M05D6.9	9.73507	6.36529	WBGene00004015	WBGene00003951	WBGene00015926	WBGene00007593
F46C8.6	WBGene00001069	dpy-7	9.72547	5.28387	WBGene00004017	WBGene00003952	WBGene00015926	WBGene00016384
T13H5.3	WBGene00011757	cht-2	9.72322	3.99933	WBGene00004020	WBGene00003957	WBGene00015928	WBGene00007365
Y54G2A.76	WBGene00235268	Y54G2A.76	9.69965	4.15602	WBGene00004023	WBGene00003958	WBGene00015977	WBGene00015561
F01F1.6.2	WBGene00000115	alh-9	9.69863	1.67087	WBGene00004029	WBGene00003959	WBGene00016005	WBGene00010232
T19C4.1	WBGene00011838	T19C4.1	9.67939	3.42623	WBGene00004040	WBGene00003964	WBGene00016006	WBGene00007107
ZK185.10	WBGene00235278	ZK185.10	9.66063	1.74172	WBGene00004058	WBGene00003966	WBGene00016009	WBGene00012360
T05H4.7	WBGene00020270	T05H4.7	9.64008	4.207	WBGene00004076	WBGene00003981	WBGene00016037	WBGene00011932
Y43E12A.1	WBGene00000866	cyb-2.1	9.63296	4.40089	WBGene00004078	WBGene00003982	WBGene00016040	WBGene00022233
C18H9.5	WBGene00016003	C18H9.5	9.62204	11.2057	WBGene00004083	WBGene00003991	WBGene00016089	WBGene00011554
Y104H12D.3a.1	WBGene00022427	spl-3	9.60996	6.58504	WBGene00004085	WBGene00003997	WBGene00016094	WBGene00006706
T24C4.4	WBGene00020760	T24C4.4	9.60126	6.39955	WBGene00004088	WBGene00004002	WBGene00016100	WBGene00001580
ZK973.11	WBGene00022836	ZK973.11	9.60098	13.3656	WBGene00004089	WBGene00004007	WBGene00016135	WBGene00006607
C24G6.1	WBGene00006376	syp-2	9.59462	2.91801	WBGene00004098	WBGene00004011	WBGene00016149	WBGene00011676
T04H1.5	WBGene00011451	T04H1.5	9.59167	3.15345	WBGene00004104	WBGene00004020	WBGene00016162	WBGene00017311
ZC449.2	WBGene00022612	ZC449.2	9.58286	6.44311	WBGene00004105	WBGene00004024	WBGene00016171	WBGene00019938
M153.5	WBGene00045481	M153.5	9.57968	2.42112	WBGene00004106	WBGene00004025	WBGene00016171	WBGene00020846
C01G5.9	WBGene00015311	C01G5.9	9.56606	10.9881	WBGene00004115	WBGene00004034	WBGene00016189	WBGene00010433
K06C4.9	WBGene00019445	frpr-12	9.56361	8.37255	WBGene00004133	WBGene00004043	WBGene00016215	WBGene00016407
ZK616.5	WBGene00022775	ZK616.5	9.56337	2.89152	WBGene00004134	WBGene00004044	WBGene00016235	WBGene00003478
W02A2.9	WBGene00044280	W02A2.9	9.55527	13.9685	WBGene00004138	WBGene00004046	WBGene00016313	WBGene00003925
C13B9.4c.2	WBGene00015735	pdfr-1	9.52525	9.20694	WBGene00004140	WBGene00004050	WBGene00016314	WBGene00003681
W02B12.1	WBGene00012201	W02B12.1	9.51916	6.96463	WBGene00004146	WBGene00004061	WBGene00016315	WBGene00001426
Y11D7A.9	WBGene00012433	Y11D7A.9	9.50896	1.49034	WBGene00004150	WBGene00004068	WBGene00016346	WBGene00016446
T20D4.17	WBGene00020622	T20D4.17	9.49185	6.59426	WBGene00004161	WBGene00004076	WBGene00016362	WBGene00009534
F44C8.3	WBGene00003617	nhr-18	9.47527	4.84909	WBGene00004161	WBGene00004093	WBGene00016374	WBGene00007434
F29D10.2	WBGene00009251	F29D10.2	9.47321	3.40447	WBGene00004167	WBGene00004094	WBGene00016405	WBGene00012794
T04G9.2	WBGene00003534	nas-15	9.47177	3.69742	WBGene00004174	WBGene00004100	WBGene00016406	WBGene00006798
C01B10.11	WBGene00044294	C01B10.11	9.45449	4.48377	WBGene00004191	WBGene00004102	WBGene00016429	WBGene00004105
F55A8.1a.2	WBGene00001186	egl-18	9.45135	4.57936	WBGene00004199	WBGene00004103	WBGene00016449	WBGene00011064
C45B2.7	WBGene00004219	ptr-4	9.43436	2.49465	WBGene00004201	WBGene00004109	WBGene00016551	WBGene00020559
F25B4.6	WBGene00017769	hmgs-1	9.42333	8.36684	WBGene00004202	WBGene00004110	WBGene00016565	WBGene00007577
C32E12.3	WBGene00016329	osr-1	9.41546	5.05262	WBGene00004210	WBGene00004114	WBGene00016613	WBGene00003104
B0350.2f.1	WBGene00006780	unc-44	9.3978	5.10921	WBGene00004218	WBGene00004118	WBGene00016633	WBGene00015163
ZK1320.9	WBGene00014258	ZK1320.9	9.3894	8.28111	WBGene00004219	WBGene00004132	WBGene00016655	WBGene00008225
Y45F3A.1	WBGene00012859	Y45F3A.1	9.38611	3.91117	WBGene00004220	WBGene00004135	WBGene00016700	WBGene00009829
T12A7.5	WBGene00011726	lpr-2	9.37983	4.76062	WBGene00004224	WBGene00004141	WBGene00016711	WBGene00004237
F41H10.8	WBGene00001244	elo-6	9.35731	10.4091	WBGene00004225	WBGene00004152	WBGene00016759	WBGene00001934
F45G2.8	WBGene00009734	F45G2.8	9.35456	5.995	WBGene00004226	WBGene00004163	WBGene00016760	WBGene00008690
T24E12.5	WBGene00020774	T24E12.5	9.35152	14.9039	WBGene00004227	WBGene00004167	WBGene00016766	WBGene00003084
T19D12.2a.1	WBGene00020577	T19D12.2	9.34812	3.43032	WBGene00004228	WBGene00004168	WBGene00016811	WBGene00007010
Y54G2A.21	WBGene00021886	Y54G2A.21	9.34272	5.46658	WBGene00004229	WBGene00004175	WBGene00016867	WBGene00007387
Y49G5A.1	WBGene00021731	Y49G5A.1	9.34144	8.1224	WBGene00004232	WBGene00004178	WBGene00016871	WBGene00011838
C04E12.6	WBGene00015436	C04E12.6	9.32395	8.12726	WBGene00004237	WBGene00004183	WBGene00016900	WBGene00015544
C04F5.7	WBGene00015449	ugt-63	9.31976	5.77656	WBGene00004243	WBGene00004189	WBGene00016973	WBGene00004089
ZK287.5.2	WBGene00004320	rbx-1	9.31646	2.64458	WBGene00004244	WBGene00004210	WBGene00016975	WBGene00009177
Y39A1A.9	WBGene00012648	Y39A1A.9	9.30148	5.55001	WBGene00004245	WBGene00004212	WBGene00016977	WBGene00013667
Y39C12A.1	WBGene00012704	mlt-3	9.29507	3.91172	WBGene00004256	WBGene00004212	WBGene00017001	WBGene00007108
C46H11.9	WBGene00016733	phat-2	9.28755	9.05689	WBGene00004258	WBGene00004213	WBGene00017073	WBGene00018060
D1007.8.2	WBGene00017005	D1007.8	9.28566	10.3719	WBGene00004268	WBGene00004214	WBGene00017082	WBGene00000787
H16D19.5	WBGene00195253	H16D19.5	9.28146	3.1126	WBGene00004270	WBGene00004214	WBGene00017190	WBGene00008748
K04G2.5a.2	WBGene00010564	ath-1	9.27679	3.79401	WBGene00004272	WBGene00004216	WBGene00017191	WBGene00004138
T10B5.5a.1	WBGene00020391	cct-7	9.26357	6.67204	WBGene00004274	WBGene00004217	WBGene00017216	WBGene00003637
Y55F3AM.5	WBGene00021923	Y55F3AM.5	9.26028	8.65851	WBGene00004277	WBGene00004218	WBGene00017218	WBGene00044762
C13G3.2	WBGene00001991	hot-6	9.25637	3.70835	WBGene00004301	WBGene00004221	WBGene00017236	WBGene00015233
R12C12.10	WBGene00044395	R12C12.10	9.24672	2.66377	WBGene00004307	WBGene00004224	WBGene00017262	WBGene00018612
C54F6.10	WBGene00006097	str-31	9.23838	9.72326	WBGene00004317	WBGene00004234	WBGene00017302	WBGene00004857
C04F6.5	WBGene00000990	dhs-27	9.23153	4.33867	WBGene00004320	WBGene00004235	WBGene00017305	WBGene00000941
F55A11.5	WBGene00044631	bus-18	9.22975	5.1559	WBGene00004323	WBGene00004239	WBGene00017362	WBGene00004076
T09A5.12.2	WBGene00011639	ztf-17	9.22864	4.3563	WBGene00004334	WBGene00004246	WBGene00017376	WBGene00014119
R10H1.4	WBGene00023416	spi-1	9.223	4.73872	WBGene00004358	WBGene00004264	WBGene00017388	WBGene00004219
F40F4.2.2	WBGene00002254	lbp-2	9.21829	2.02295	WBGene00004359	WBGene00004269	WBGene00017426	WBGene00011719
K07A3.2b	WBGene00004226	ptr-12	9.214	4.78117	WBGene00004360	WBGene00004271	WBGene00017467	WBGene00016029
T23F6.5	WBGene00011952	T23F6.5	9.19171	3.36575	WBGene00004363	WBGene00004272	WBGene00017475	WBGene00010902
Y59E9AR.1	WBGene00021997	Y59E9AR.1	9.17288	5.44205	WBGene00004370	WBGene00004277	WBGene00017544	WBGene00000666
T25E4.1	WBGene00020803	T25E4.1	9.17278	10.4129	WBGene00004373	WBGene00004282	WBGene00017565	WBGene00012261
C02F12.5	WBGene00015355	C02F12.5	9.15705	5.50197	WBGene00004385	WBGene00004283	WBGene00017635	WBGene00006956
T20F7.1	WBGene00020630	T20F7.1	9.14787	2.80983	WBGene00004387	WBGene00004298	WBGene00017650	WBGene00010942
F59B10.1	WBGene00004134	myrf-1	9.12881	2.64103	WBGene00004397	WBGene00004302	WBGene00017661	WBGene00011639
Y71D11A.5	WBGene00022106	lgc-46	9.12878	3.098	WBGene00004412	WBGene00004305	WBGene00017687	WBGene00000122
C16C8.2	WBGene00015841	skpo-2	9.1174	3.95316	WBGene00004414	WBGene00004314	WBGene00017703	WBGene00011105
C09H10.8	WBGene00007502	glb-4	9.11168	4.6759	WBGene00004417	WBGene00004315	WBGene00017774	WBGene00000767
F33H2.3	WBGene00009367	F33H2.3	9.10455	4.80919	WBGene00004421	WBGene00004322	WBGene00017777	WBGene00017563
F52C6.9	WBGene00018666	bath-6	9.09992	5.46978	WBGene00004423	WBGene00004336	WBGene00017784	WBGene00006620
DH11.3	WBGene00004005	pgp-11	9.09064	6.71536	WBGene00004424	WBGene00004338	WBGene00017806	WBGene00000557
F53C11.4a.2	WBGene00009974	F53C11.4	9.08362	8.74857	WBGene00004428	WBGene00004339	WBGene00017834	WBGene00003706
K10D3.1	WBGene00001614	glr-3	9.08115	2.19016	WBGene00004438	WBGene00004347	WBGene00017855	WBGene00021155
B0240.1	WBGene00004359	rhr-2	9.04131	3.9485	WBGene00004448	WBGene00004368	WBGene00017858	WBGene00017087
R05F9.12	WBGene00019895	aagr-2	9.03831	2.22198	WBGene00004452	WBGene00004380	WBGene00017864	WBGene00001087
F34D6.3	WBGene00006318	sup-9	9.03768	2.75979	WBGene00004457	WBGene00004383	WBGene00017888	WBGene00004397
F08B12.1.1	WBGene00008571	prmn-1	9.03067	4.15253	WBGene00004465	WBGene00004384	WBGene00017908	WBGene00004270
M01F1.5.2	WBGene00010811	hmit-1.3	9.02346	6.05126	WBGene00004466	WBGene00004392	WBGene00017919	WBGene00011038
F39H12.4	WBGene00018215	igcm-1	9.00674	4.04727	WBGene00004482	WBGene00004394	WBGene00017938	WBGene00003936
Y37E11AR.1	WBGene00021368	best-20	9.00673	9.31786	WBGene00004484	WBGene00004397	WBGene00017945	WBGene00011481
F37D6.6	WBGene00006445	tag-68	9.00644	8.09553	WBGene00004485	WBGene00004400	WBGene00017959	WBGene00007479
W08D2.6	WBGene00000697	col-123	8.99979	6.49056	WBGene00004486	WBGene00004401	WBGene00017965	WBGene00018317
C24G6.7	WBGene00001710	grl-1	8.99325	1.31059	WBGene00004488	WBGene00004417	WBGene00018002	WBGene00000379
K12G11.6	WBGene00010792	K12G11.6	8.97951	1.44965	WBGene00004492	WBGene00004437	WBGene00018024	WBGene00019962
F02A9.6	WBGene00001609	glp-1	8.96956	3.7428	WBGene00004498	WBGene00004442	WBGene00018070	WBGene00012859
Y45F3A.8	WBGene00012863	Y45F3A.8	8.968	4.63781	WBGene00004505	WBGene00004453	WBGene00018115	WBGene00017319
T23F2.5	WBGene00020738	T23F2.5	8.96185	6.43464	WBGene00004506	WBGene00004458	WBGene00018217	WBGene00020427
C03F11.1	WBGene00015387	kcnl-3	8.95512	6.39501	WBGene00004507	WBGene00004460	WBGene00018221	WBGene00009257
F29G9.3	WBGene00000159	aps-1	8.95491	5.27386	WBGene00004508	WBGene00004460	WBGene00018265	WBGene00020721
K12B6.1	WBGene00019666	sago-1	8.95391	2.98584	WBGene00004679	WBGene00004461	WBGene00018292	WBGene00009164
R148.7	WBGene00020105	R148.7	8.94991	3.62386	WBGene00004698	WBGene00004463	WBGene00018310	WBGene00004448
Y54E10A.16	WBGene00021834	mab-31	8.93629	8.76025	WBGene00004703	WBGene00004464	WBGene00018338	WBGene00001791
Y57A10A.6	WBGene00013251	Y57A10A.6	8.93177	5.51287	WBGene00004704	WBGene00004467	WBGene00018357	WBGene00013595
C15C6.1	WBGene00007600	C15C6.1	8.92146	7.05487	WBGene00004705	WBGene00004468	WBGene00018427	WBGene00020782
Y56A3A.22	WBGene00013239	Y56A3A.22	8.91641	2.74149	WBGene00004705	WBGene00004470	WBGene00018479	WBGene00022057
C33D3.3	WBGene00007894	C33D3.3	8.9117	6.68593	WBGene00004735	WBGene00004493	WBGene00018510	WBGene00008364
ZC395.10.1	WBGene00022599	daf-41	8.90713	2.9746	WBGene00004739	WBGene00004499	WBGene00018518	WBGene00000773
ZC334.7	WBGene00013865	ZC334.7	8.90614	4.34085	WBGene00004751	WBGene00004501	WBGene00018519	WBGene00012553
F14E5.1	WBGene00008799	F14E5.1	8.87969	5.08363	WBGene00004754	WBGene00004502	WBGene00018587	WBGene00004756
Y17D7B.7	WBGene00014562	Y17D7B.7	8.87878	3.56319	WBGene00004756	WBGene00004503	WBGene00018764	WBGene00016610
C32D5.11	WBGene00016318	C32D5.11	8.87151	4.46197	WBGene00004762	WBGene00004509	WBGene00018781	WBGene00017828
C06A1.3	WBGene00007354	C06A1.3	8.86246	1.72088	WBGene00004764	WBGene00004510	WBGene00018806	WBGene00004465
K01G5.9.1	WBGene00010480	tasp-1	8.8489	6.43669	WBGene00004767	WBGene00004699	WBGene00018815	WBGene00008707
T09B4.2.1	WBGene00020376	T09B4.2	8.82236	8.06526	WBGene00004771	WBGene00004703	WBGene00018848	WBGene00003647
K02D10.4	WBGene00019304	K02D10.4	8.81177	6.10011	WBGene00004787	WBGene00004706	WBGene00018892	WBGene00006574
C53A3.2	WBGene00016892	pgph-3	8.8039	0.18073	WBGene00004806	WBGene00004721	WBGene00018945	WBGene00011664
C41D11.7	WBGene00016566	eri-7	8.80286	1.52051	WBGene00004807	WBGene00004726	WBGene00018976	WBGene00015297
F45B8.4	WBGene00003909	pag-3	8.79724	0.834526	WBGene00004808	WBGene00004738	WBGene00018988	WBGene00000220
Y18D10A.16.1	WBGene00012483	coa-5	8.79278	2.38937	WBGene00004824	WBGene00004739	WBGene00019142	WBGene00000390
W02D3.5	WBGene00002258	lbp-6	8.78643	4.91397	WBGene00004824	WBGene00004745	WBGene00019174	WBGene00021497
T07D10.3	WBGene00011583	T07D10.3	8.7827	5.06781	WBGene00004857	WBGene00004747	WBGene00019177	WBGene00009918
ZC504.3	WBGene00013917	cdk-11.2	8.77443	5.58899	WBGene00004860	WBGene00004755	WBGene00019183	WBGene00018788
ZK6.11a.1	WBGene00022645	ZK6.11	8.77439	1.59561	WBGene00004885	WBGene00004758	WBGene00019218	WBGene00010416
Y73E7A.7a.1	WBGene00000269	bre-4	8.77139	3.48372	WBGene00004888	WBGene00004760	WBGene00019250	WBGene00017339
K06C4.11	WBGene00001893	his-19	8.76862	4.24018	WBGene00004891	WBGene00004768	WBGene00019264	WBGene00015185
K06C4.3	WBGene00001895	his-21	8.76862	4.24018	WBGene00004907	WBGene00004769	WBGene00019321	WBGene00003989
F07B7.10	WBGene00001925	his-51	8.76862	4.24018	WBGene00004910	WBGene00004773	WBGene00019329	WBGene00009653
F07B7.3	WBGene00001927	his-53	8.76862	4.24018	WBGene00004917	WBGene00004775	WBGene00019344	WBGene00008733
T13F2.5	WBGene00011745	sre-4	8.76558	3.18946	WBGene00004918	WBGene00004778	WBGene00019361	WBGene00001007
F58A3.3	WBGene00010223	F58A3.3	8.74574	8.23	WBGene00004920	WBGene00004790	WBGene00019381	WBGene00009007
F25E2.4	WBGene00002058	ifd-2	8.74531	3.47792	WBGene00004927	WBGene00004796	WBGene00019439	WBGene00016138
Y59A8A.3	WBGene00013340	tcc-1	8.74468	1.91904	WBGene00004947	WBGene00004803	WBGene00019476	WBGene00018848
C33H5.14a.1	WBGene00016380	ntp-1	8.73255	4.86305	WBGene00004974	WBGene00004810	WBGene00019480	WBGene00004085
C25G6.5	WBGene00016110	npr-11	8.72741	21.15	WBGene00004978	WBGene00004822	WBGene00019489	WBGene00001840
C54G7.2.1	WBGene00016934	mboa-3	8.72432	6.50541	WBGene00004980	WBGene00004825	WBGene00019491	WBGene00001303
T20G5.6.2	WBGene00006783	unc-47	8.71081	3.53823	WBGene00004986	WBGene00004826	WBGene00019509	WBGene00009957
F42F12.1	WBGene00009634	nspc-9	8.70498	3.21033	WBGene00004998	WBGene00004854	WBGene00019517	WBGene00004885
C18H7.2b.2	WBGene00002140	inx-18	8.70164	10.2363	WBGene00005003	WBGene00004874	WBGene00019522	WBGene00019250
F37A4.6	WBGene00018136	F37A4.6	8.69648	8.99589	WBGene00005015	WBGene00004912	WBGene00019556	WBGene00021831
T14B4.3	WBGene00020500	T14B4.3	8.69115	13.9096	WBGene00005032	WBGene00004914	WBGene00019563	WBGene00003495
Y39G10AR.17	WBGene00021473	sydn-1	8.69091	10.8523	WBGene00005086	WBGene00004915	WBGene00019580	WBGene00012204
M176.3	WBGene00010942	chch-3	8.68726	4.44241	WBGene00005101	WBGene00004923	WBGene00019616	WBGene00011092
F42G4.6	WBGene00009643	F42G4.6	8.68409	6.8684	WBGene00005131	WBGene00004924	WBGene00019624	WBGene00012317
ZK484.3	WBGene00022749	ZK484.3	8.68148	2.08468	WBGene00005188	WBGene00004927	WBGene00019686	WBGene00013258
F59A2.3.1	WBGene00010303	cri-3	8.679	4.95258	WBGene00005226	WBGene00004928	WBGene00019723	WBGene00021249
F46H5.5	WBGene00018521	F46H5.5	8.66982	7.28154	WBGene00005374	WBGene00004929	WBGene00019767	WBGene00007210
Y67H2A.9	WBGene00014941	Y67H2A.9	8.6652	4.35544	WBGene00005422	WBGene00004944	WBGene00019770	WBGene00000836
F58G6.3	WBGene00010274	F58G6.3	8.65999	4.20869	WBGene00005602	WBGene00004958	WBGene00019849	WBGene00001398
C34F6.10	WBGene00007944	C34F6.10	8.65133	5.78078	WBGene00005644	WBGene00004960	WBGene00019864	WBGene00001019
B0464.5c.1	WBGene00004980	spk-1	8.64474	16.2324	WBGene00005664	WBGene00004980	WBGene00019867	WBGene00007878
Y17G9B.9	WBGene00003216	memi-1	8.64255	10.9799	WBGene00005690	WBGene00004981	WBGene00019878	WBGene00008764
R11G1.3	WBGene00001759	gst-11	8.63874	5.13189	WBGene00005725	WBGene00004989	WBGene00019884	WBGene00022296
B0261.7	WBGene00015095	B0261.7	8.62605	3.9469	WBGene00005833	WBGene00004990	WBGene00019909	WBGene00016746
F47D12.5	WBGene00018561	gadr-3	8.60955	7.42761	WBGene00005982	WBGene00004993	WBGene00019946	WBGene00235268
C34C12.8	WBGene00007927	C34C12.8	8.60681	4.15924	WBGene00006009	WBGene00004999	WBGene00019973	WBGene00015157
M18.3	WBGene00010889	M18.3	8.59863	7.03256	WBGene00006059	WBGene00005000	WBGene00019978	WBGene00012885
F42H11.2	WBGene00002276	lem-3	8.59602	12.7008	WBGene00006097	WBGene00005001	WBGene00020010	WBGene00021986
B0393.4	WBGene00007169	B0393.4	8.58816	2.1074	WBGene00006208	WBGene00005010	WBGene00020035	WBGene00023422
D2085.7b	WBGene00008432	D2085.7	8.58463	2.65143	WBGene00006285	WBGene00005011	WBGene00020089	WBGene00011216
F08F8.9b.1	WBGene00017274	F08F8.9	8.57961	6.76756	WBGene00006318	WBGene00005014	WBGene00020092	WBGene00020246
F10D2.6	WBGene00017332	ugt-37	8.56573	1.44115	WBGene00006351	WBGene00005017	WBGene00020107	WBGene00001630
Y39E4B.12a.1	WBGene00001630	gly-5	8.55559	3.52189	WBGene00006366	WBGene00005022	WBGene00020113	WBGene00007994
C52D10.12.1	WBGene00016879	cnnm-1	8.53201	9.35647	WBGene00006372	WBGene00005025	WBGene00020230	WBGene00009024
Y49E10.4.1	WBGene00013030	Y49E10.4	8.53007	2.92907	WBGene00006373	WBGene00005078	WBGene00020243	WBGene00003081
F21F3.4	WBGene00017674	F21F3.4	8.5149	2.97478	WBGene00006375	WBGene00005081	WBGene00020318	WBGene00022401
Y40H4A.1a.1	WBGene00001519	gar-3	8.51463	6.96512	WBGene00006376	WBGene00005090	WBGene00020334	WBGene00000159
F46G11.2	WBGene00018515	F46G11.2	8.50803	5.3732	WBGene00006391	WBGene00005127	WBGene00020338	WBGene00009621
R09E10.7	WBGene00004140	ebax-1	8.5018	4.73174	WBGene00006393	WBGene00005552	WBGene00020343	WBGene00018181
C28H8.1	WBGene00016192	bcl-7	8.49826	1.90897	WBGene00006416	WBGene00005619	WBGene00020425	WBGene00009650
W03C9.2	WBGene00012220	W03C9.2	8.49571	4.24609	WBGene00006431	WBGene00005638	WBGene00020437	WBGene00014066
F17B5.6	WBGene00044058	F17B5.6	8.49491	5.58457	WBGene00006433	WBGene00005642	WBGene00020504	WBGene00000883
F47F6.3	WBGene00018573	oac-30	8.49451	7.49983	WBGene00006441	WBGene00005643	WBGene00020565	WBGene00013447
F41E6.8	WBGene00018289	F41E6.8	8.48857	3.48255	WBGene00006445	WBGene00005647	WBGene00020567	WBGene00004466
M28.8	WBGene00010899	M28.8	8.48584	6.75284	WBGene00006464	WBGene00005717	WBGene00020574	WBGene00001743
B0554.4	WBGene00015257	B0554.4	8.47049	5.5258	WBGene00006474	WBGene00005932	WBGene00020582	WBGene00010828
C02G6.3	WBGene00044803	C02G6.3	8.46641	0.961239	WBGene00006487	WBGene00005947	WBGene00020589	WBGene00011444
B0464.6.1	WBGene00007186	B0464.6	8.46443	17.7155	WBGene00006494	WBGene00006050	WBGene00020631	WBGene00009505
F15D4.4	WBGene00008861	F15D4.4	8.46401	6.00718	WBGene00006503	WBGene00006066	WBGene00020670	WBGene00004891
F44F4.6	WBGene00001626	gly-1	8.45668	8.40012	WBGene00006505	WBGene00006066	WBGene00020728	WBGene00009583
Y59A8B.22a.1	WBGene00013354	snx-6	8.4557	10.4742	WBGene00006508	WBGene00006068	WBGene00020762	WBGene00002855
B0395.2	WBGene00007174	mboa-1	8.45463	3.39674	WBGene00006520	WBGene00006308	WBGene00020782	WBGene00003697
C02E7.6	WBGene00015339	C02E7.6	8.45106	5.25537	WBGene00006525	WBGene00006309	WBGene00020790	WBGene00002276
T16G12.8	WBGene00011809	T16G12.8	8.44983	3.00101	WBGene00006530	WBGene00006311	WBGene00020857	WBGene00000547
C25F9.6.1	WBGene00007726	C25F9.6	8.43646	3.35946	WBGene00006534	WBGene00006319	WBGene00020882	WBGene00000837
F01F1.2.1	WBGene00017159	F01F1.2	8.43396	8.17299	WBGene00006542	WBGene00006331	WBGene00020985	WBGene00004015
F28A12.2	WBGene00001721	grl-12	8.42639	4.88515	WBGene00006562	WBGene00006331	WBGene00020989	WBGene00004498
F37A4.5	WBGene00018135	F37A4.5	8.42243	1.94332	WBGene00006565	WBGene00006331	WBGene00021028	WBGene00017119
F57B10.7	WBGene00006607	tre-1	8.4171	4.88888	WBGene00006571	WBGene00006342	WBGene00021046	WBGene00021917
F41G4.5	WBGene00018309	F41G4.5	8.41483	3.56022	WBGene00006574	WBGene00006352	WBGene00021051	WBGene00013436
B0198.3a.1	WBGene00007116	B0198.3	8.40874	6.61444	WBGene00006583	WBGene00006359	WBGene00021052	WBGene00006059
T10B9.7	WBGene00011676	cyp-13A2	8.40532	7.49677	WBGene00006590	WBGene00006369	WBGene00021053	WBGene00185098
ZK899.2	WBGene00014141	ZK899.2	8.39043	2.47757	WBGene00006591	WBGene00006369	WBGene00021063	WBGene00004268
C44H4.8	WBGene00008096	C44H4.8	8.38768	3.0908	WBGene00006596	WBGene00006374	WBGene00021196	WBGene00022725
F37C12.1	WBGene00018149	yju-2	8.38685	5.40373	WBGene00006599	WBGene00006388	WBGene00021310	WBGene00009118
F28H6.6	WBGene00009234	F28H6.6	8.38226	4.21509	WBGene00006601	WBGene00006389	WBGene00021328	WBGene00003639
F23C8.5a.1	WBGene00017734	F23C8.5	8.37809	1.42748	WBGene00006607	WBGene00006394	WBGene00021377	WBGene00008694
F25E5.4	WBGene00017785	F25E5.4	8.37743	2.26772	WBGene00006611	WBGene00006395	WBGene00021401	WBGene00013236
F45H7.2d.2	WBGene00001559	gei-1	8.37025	9.59731	WBGene00006618	WBGene00006408	WBGene00021415	WBGene00006393
C06C3.4	WBGene00007375	C06C3.4	8.36641	1.44205	WBGene00006620	WBGene00006437	WBGene00021425	WBGene00020112
C10A4.3	WBGene00015664	C10A4.3	8.35879	9.45569	WBGene00006634	WBGene00006454	WBGene00021467	WBGene00015777
T05E11.5	WBGene00011481	imp-2	8.35135	3.36487	WBGene00006648	WBGene00006460	WBGene00021545	WBGene00016966
Y57G11C.40	WBGene00013329	Y57G11C.40	8.34329	10.678	WBGene00006657	WBGene00006463	WBGene00021551	WBGene00001145
F26H9.7	WBGene00006732	uev-3	8.3344	4.01168	WBGene00006677	WBGene00006465	WBGene00021551	WBGene00015801
ZK563.6.2	WBGene00022770	acp-1	8.3234	4.68209	WBGene00006687	WBGene00006472	WBGene00021556	WBGene00004978
C15F1.1	WBGene00015794	C15F1.1	8.31761	10.3553	WBGene00006692	WBGene00006497	WBGene00021580	WBGene00008218
C41D11.8	WBGene00000787	cps-6	8.3111	3.04377	WBGene00006698	WBGene00006509	WBGene00021589	WBGene00004679
F23H12.5	WBGene00009094	F23H12.5	8.29916	7.82167	WBGene00006702	WBGene00006510	WBGene00021606	WBGene00015340
F21F3.1.1	WBGene00017671	pgal-1	8.2985	0.878985	WBGene00006706	WBGene00006514	WBGene00021634	WBGene00012337
C31H2.3	WBGene00016293	C31H2.3	8.29287	5.46067	WBGene00006708	WBGene00006515	WBGene00021666	WBGene00009982
Y62E10A.16	WBGene00013382	gcl-1	8.28551	9.10777	WBGene00006726	WBGene00006518	WBGene00021682	WBGene00009818
C42D8.9	WBGene00044299	C42D8.9	8.28389	6.19719	WBGene00006730	WBGene00006519	WBGene00021709	WBGene00011123
F46B3.17	WBGene00000736	col-163	8.28317	2.20456	WBGene00006731	WBGene00006531	WBGene00021756	WBGene00008991
F17A9.3	WBGene00017535	atf-8	8.27763	7.02846	WBGene00006732	WBGene00006532	WBGene00021827	WBGene00012351
F26G1.5	WBGene00017841	F26G1.5	8.27012	4.34296	WBGene00006733	WBGene00006535	WBGene00021831	WBGene00020517
F44E7.9	WBGene00018431	F44E7.9	8.259	4.32562	WBGene00006746	WBGene00006536	WBGene00021839	WBGene00010594
M03B6.2	WBGene00010834	mct-3	8.2211	3.03042	WBGene00006753	WBGene00006537	WBGene00021866	WBGene00017825
C33B4.2	WBGene00007891	C33B4.2	8.2201	3.74735	WBGene00006755	WBGene00006538	WBGene00021902	WBGene00020604
Y39B6A.42.2	WBGene00012700	Y39B6A.42	8.21011	2.46651	WBGene00006760	WBGene00006543	WBGene00021912	WBGene00003497
C55B6.2	WBGene00001025	dnj-7	8.19976	1.11546	WBGene00006762	WBGene00006562	WBGene00021938	WBGene00009229
T19C3.1	WBGene00020559	best-17	8.185	2.71086	WBGene00006771	WBGene00006565	WBGene00021974	WBGene00002282
K10D11.5	WBGene00010749	K10D11.5	8.18106	2.72643	WBGene00006774	WBGene00006573	WBGene00021977	WBGene00043068
B0491.1	WBGene00007189	pigm-1	8.1748	4.74074	WBGene00006779	WBGene00006575	WBGene00021993	WBGene00020867
Y110A7A.4	WBGene00022455	tyms-1	8.16903	6.32548	WBGene00006779	WBGene00006584	WBGene00022082	WBGene00004506
C07G3.9a.1	WBGene00015577	ugt-64	8.15244	3.47301	WBGene00006779	WBGene00006588	WBGene00022099	WBGene00018149
C41G7.8	WBGene00077525	C41G7.8	8.15102	2.58401	WBGene00006779	WBGene00006588	WBGene00022123	WBGene00010738
B0303.4.2	WBGene00015126	B0303.4	8.12706	1.25903	WBGene00006780	WBGene00006626	WBGene00022199	WBGene00019871
Y46G5A.10	WBGene00012901	cnp-2	8.1232	0.963	WBGene00006780	WBGene00006633	WBGene00022326	WBGene00017766
W03A5.1	WBGene00020966	W03A5.1	8.12153	1.84256	WBGene00006783	WBGene00006635	WBGene00022330	WBGene00008405
F07H5.7	WBGene00008558	F07H5.7	8.10542	5.93699	WBGene00006784	WBGene00006649	WBGene00022417	WBGene00022492
F09F9.2	WBGene00017307	F09F9.2	8.10179	1.28734	WBGene00006784	WBGene00006655	WBGene00022471	WBGene00002978
C32H11.6	WBGene00007869	C32H11.6	8.08907	2.90547	WBGene00006787	WBGene00006662	WBGene00022494	WBGene00008330
F59A1.8	WBGene00010294	fbxa-129	8.08408	1.34253	WBGene00006789	WBGene00006667	WBGene00022500	WBGene00006826
Y39A3CL.1	WBGene00021440	Y39A3CL.1	8.07753	2.44338	WBGene00006798	WBGene00006672	WBGene00022503	WBGene00003678
T19B10.4b	WBGene00004152	pqn-70	8.07663	1.70621	WBGene00006805	WBGene00006673	WBGene00022537	WBGene00007217
R09B3.6	WBGene00014820	R09B3.6	8.07456	2.6354	WBGene00006805	WBGene00006686	WBGene00022579	WBGene00013742
T21E12.4a.1	WBGene00000962	dhc-1	8.07393	9.66917	WBGene00006808	WBGene00006694	WBGene00022615	WBGene00019628
B0302.5	WBGene00015122	B0302.5	8.07306	5.45417	WBGene00006824	WBGene00006697	WBGene00022743	WBGene00011112
K12H4.1	WBGene00000448	pros-1	8.07076	2.86512	WBGene00006826	WBGene00006699	WBGene00022786	WBGene00016011
Y58A7A.3.2	WBGene00021977	Y58A7A.3	8.06997	12.3352	WBGene00006827	WBGene00006701	WBGene00022856	WBGene00004918
C03G6.3b	WBGene00005602	srj-14	8.06095	2.80516	WBGene00006832	WBGene00006705	WBGene00023209	WBGene00022611
K11D12.4	WBGene00019644	cpt-4	8.05183	2.42812	WBGene00006836	WBGene00006706	WBGene00023240	WBGene00004274
K11G12.2	WBGene00000042	acr-2	8.04947	4.30918	WBGene00006840	WBGene00006707	WBGene00023242	WBGene00019855
F15H10.8	WBGene00008875	F15H10.8	8.04706	2.2857	WBGene00006844	WBGene00006712	WBGene00023276	WBGene00020868
F58H10.1	WBGene00010291	F58H10.1	8.04351	2.47699	WBGene00006861	WBGene00006721	WBGene00023322	WBGene00017799
F40F9.6b.1	WBGene00009583	aagr-3	8.04256	1.45432	WBGene00006875	WBGene00006724	WBGene00023382	WBGene00016739
F42E11.4	WBGene00006584	tni-1	8.03559	1.5135	WBGene00006912	WBGene00006729	WBGene00023423	WBGene00007504
Y41D4B.9	WBGene00003712	nhr-122	8.02596	5.07494	WBGene00006913	WBGene00006738	WBGene00023460	WBGene00002981
Y46G5A.31	WBGene00001793	gsy-1	8.0245	4.41696	WBGene00006914	WBGene00006754	WBGene00023477	WBGene00008583
F56A3.1	WBGene00018908	fncm-1	8.01361	1.1603	WBGene00006922	WBGene00006761	WBGene00023484	WBGene00000901
ZK1128.1.1	WBGene00014227	ZK1128.1	8.00425	6.45113	WBGene00006932	WBGene00006775	WBGene00023485	WBGene00001068
F49F1.1	WBGene00018643	drd-50	8.00315	4.96719	WBGene00006938	WBGene00006779	WBGene00043302	WBGene00009435
Y49E10.1	WBGene00004506	rpt-6	7.99419	2.12322	WBGene00006941	WBGene00006779	WBGene00043702	WBGene00001047
T09E8.3	WBGene00011648	cni-1	7.97083	6.63045	WBGene00006941	WBGene00006779	WBGene00043988	WBGene00015135
F02E8.6.2	WBGene00003561	ncr-1	7.9695	1.98853	WBGene00006945	WBGene00006781	WBGene00044021	WBGene00011830
F52B11.3	WBGene00009926	noah-2	7.9578	4.28894	WBGene00006955	WBGene00006782	WBGene00044028	WBGene00014227
C07E3.9	WBGene00007419	C07E3.9	7.95506	24.4579	WBGene00006956	WBGene00006785	WBGene00044035	WBGene00001509
C49F5.7	WBGene00008211	C49F5.7	7.95155	3.86615	WBGene00006977	WBGene00006797	WBGene00044053	WBGene00018704
F35A5.5	WBGene00018027	F35A5.5	7.9465	5.36479	WBGene00006984	WBGene00006810	WBGene00044072	WBGene00009553
K02A11.2	WBGene00010487	K02A11.2	7.93423	3.64053	WBGene00007000	WBGene00006817	WBGene00044109	WBGene00011985
T22C1.7	WBGene00002179	jph-1	7.91862	4.75474	WBGene00007007	WBGene00006832	WBGene00044135	WBGene00012941
C16C10.1	WBGene00007622	C16C10.1	7.9164	11.7744	WBGene00007007	WBGene00006845	WBGene00044260	WBGene00018516
K07H8.3	WBGene00000923	daf-31	7.90662	4.73872	WBGene00007010	WBGene00006853	WBGene00044303	WBGene00003123
C44H4.2	WBGene00002282	let-4	7.90561	5.48761	WBGene00007016	WBGene00006856	WBGene00044322	WBGene00004218
ZK863.6.1	WBGene00001088	dpy-30	7.90196	2.95285	WBGene00007017	WBGene00006862	WBGene00044326	WBGene00001564
C44B11.6	WBGene00016635	C44B11.6	7.90174	4.85366	WBGene00007021	WBGene00006887	WBGene00044329	WBGene00018482
C15F1.6	WBGene00000198	art-1	7.89444	3.63873	WBGene00007026	WBGene00006888	WBGene00044338	WBGene00013426
T01B7.8	WBGene00011313	T01B7.8	7.87784	5.85086	WBGene00007045	WBGene00006888	WBGene00044341	WBGene00003034
C03G6.17	WBGene00015402	C03G6.17	7.87655	6.41318	WBGene00007056	WBGene00006889	WBGene00044414	WBGene00006601
C05D9.4	WBGene00015473	C05D9.4	7.86034	3.81676	WBGene00007071	WBGene00006896	WBGene00044435	WBGene00004787
K03A1.5.1	WBGene00006351	sur-5	7.85455	5.96173	WBGene00007089	WBGene00006911	WBGene00044679	WBGene00003373
F35F10.6.2	WBGene00018056	F35F10.6	7.85197	6.3036	WBGene00007094	WBGene00006917	WBGene00044738	WBGene00009444
C24A1.2a.1	WBGene00016029	elf-1	7.83885	2.56096	WBGene00007099	WBGene00006919	WBGene00044771	WBGene00044210
Y57A10A.4	WBGene00013249	Y57A10A.4	7.83793	4.60512	WBGene00007099	WBGene00006921	WBGene00044790	WBGene00021024
F56H1.4	WBGene00004505	rpt-5	7.83503	2.24659	WBGene00007102	WBGene00006925	WBGene00045218	WBGene00015022
K06A4.1	WBGene00003522	nas-3	7.82827	3.29984	WBGene00007106	WBGene00006936	WBGene00045246	WBGene00003922
R03H4.6	WBGene00044617	bus-1	7.8175	5.79838	WBGene00007107	WBGene00006936	WBGene00045321	WBGene00015330
W02C12.3h.2	WBGene00020930	hlh-30	7.80254	4.81751	WBGene00007108	WBGene00006940	WBGene00045339	WBGene00044530
ZK370.8	WBGene00022722	tomm-70	7.7912	4.59016	WBGene00007112	WBGene00006944	WBGene00045401	WBGene00002879
Y47D3B.7	WBGene00004735	sbp-1	7.78771	7.37213	WBGene00007113	WBGene00006947	WBGene00045410	WBGene00004225
C40H1.2	WBGene00008038	C40H1.2	7.77716	6.02312	WBGene00007116	WBGene00006948	WBGene00045411	WBGene00000843
B0285.7	WBGene00007139	mnp-1	7.77101	2.70106	WBGene00007126	WBGene00006950	WBGene00045412	WBGene00003064
R02F2.8	WBGene00019837	R02F2.8	7.77095	4.62532	WBGene00007128	WBGene00006952	WBGene00045517	WBGene00001724
R10H10.5	WBGene00001669	gpa-7	7.77085	2.35859	WBGene00007139	WBGene00006953	WBGene00050935	WBGene00007730
T20D4.6	WBGene00020612	arrd-22	7.75932	2.97091	WBGene00007146	WBGene00006954	WBGene00077489	WBGene00018522
C31E10.8	WBGene00007849	tbc-19	7.75395	0.931266	WBGene00007149	WBGene00006960	WBGene00077564	WBGene00018305
C14A4.1	WBGene00007555	dohh-1	7.74866	3.97174	WBGene00007150	WBGene00006963	WBGene00164969	WBGene00007621
T01E8.4	WBGene00003177	mec-15	7.74377	2.42823	WBGene00007169	WBGene00006965	WBGene00175035	WBGene00018672
F57G9.6	WBGene00044041	F57G9.6	7.73849	1.00337	WBGene00007171	WBGene00006974	WBGene00185078	WBGene00011882
B0365.6.1	WBGene00007153	clec-41	7.72465	1.31667	WBGene00007174	WBGene00006978	WBGene00194692	WBGene00022245
E01B7.2	WBGene00008442	E01B7.2	7.71151	7.09053	WBGene00007175	WBGene00006981	WBGene00194812	WBGene00011449
K06H7.4	WBGene00001743	grp-1	7.70953	2.49432	WBGene00007186	WBGene00006983	WBGene00194836	WBGene00010621
F40G9.2	WBGene00018240	cox-17	7.70483	5.42238	WBGene00007188	WBGene00006985	WBGene00195068	WBGene00018319
T28F4.1.1	WBGene00012136	T28F4.1	7.69189	2.55259	WBGene00007189	WBGene00006994	WBGene00206382	WBGene00001430
F26D10.11	WBGene00009155	lhfp-4	7.6805	2.09183	WBGene00007192	WBGene00006997	WBGene00206487	WBGene00002889
C04F6.3	WBGene00000503	cht-1	7.67881	2.52852	WBGene00007206	WBGene00006999	WBGene00206529	WBGene00001186
Y116F11B.1	WBGene00000920	daf-28	7.67835	2.71497	WBGene00007208	WBGene00006999	WBGene00219394	WBGene00020827
C17E4.3	WBGene00007643	mar-3	7.67787	4.23443	WBGene00007210	WBGene00007000	WBGene00219456	WBGene00003548
Y43E12A.2	WBGene00012794	Y43E12A.2	7.6756	4.76912	WBGene00007211	WBGene00007001	WBGene00235340	WBGene00001439
R90.2	WBGene00011284	ttr-27	7.66963	6.40382	WBGene00007217	WBGene00007018	WBGene00268213	WBGene00004140
Y38F1A.6.1	WBGene00012608	hphd-1	7.65709	1.88024	WBGene00007242	WBGene00007022	WBGene00270320	WBGene00016995
C34F6.1	WBGene00007938	C34F6.1	7.64584	3.52348	WBGene00007250	WBGene00007026		WBGene00020558
Y39F10A.1	WBGene00021452	Y39F10A.1	7.64396	6.72974	WBGene00007254	WBGene00007042		WBGene00009367
Y67A10A.4	WBGene00013453	fbxa-83	7.64154	4.30407	WBGene00007255	WBGene00007043		WBGene00001070
T04A11.6	WBGene00001865	him-6	7.64058	3.84384	WBGene00007264	WBGene00007044		WBGene00001813
Y47G6A.32	WBGene00044437	Y47G6A.32	7.63806	4.51293	WBGene00007268	WBGene00007055		WBGene00007242
T20B3.8	WBGene00011851	clec-23	7.63047	6.74961	WBGene00007270	WBGene00007059		WBGene00000962
ZK328.6	WBGene00022695	ZK328.6	7.62778	2.74254	WBGene00007296	WBGene00007071		WBGene00000064
F10C2.5	WBGene00008646	F10C2.5	7.61974	0.710869	WBGene00007302	WBGene00007072		WBGene00012256
C42C1.15	WBGene00016592	erl-1	7.59046	2.71014	WBGene00007303	WBGene00007087		WBGene00008766
C35D10.10	WBGene00016446	C35D10.10	7.58365	2.5595	WBGene00007317	WBGene00007091		WBGene00004258
Y75B8A.20	WBGene00001724	grl-15	7.57521	2.88624	WBGene00007331	WBGene00007109		WBGene00014094
Y51A2D.14.2	WBGene00013081	txt-14	7.57361	0.857386	WBGene00007340	WBGene00007110		WBGene00015245
ZK994.3	WBGene00004256	pxn-1	7.5726	3.42012	WBGene00007344	WBGene00007120		WBGene00004133
T28D9.3b.2	WBGene00020895	plpp-1.2	7.56418	2.51332	WBGene00007365	WBGene00007124		WBGene00007943
T23F2.1.1	WBGene00044623	bus-8	7.54214	3.11523	WBGene00007367	WBGene00007129		WBGene00007420
W09C5.1	WBGene00012351	W09C5.1	7.54065	2.65354	WBGene00007368	WBGene00007131		WBGene00003600
E04A4.5	WBGene00017119	timm-17B.1	7.53981	4.97968	WBGene00007374	WBGene00007141		WBGene00011307
T14B4.2	WBGene00020499	mrps-18.C	7.52607	4.83989	WBGene00007387	WBGene00007145		WBGene00010225
F07C4.7	WBGene00017201	grsp-4	7.52496	1.14559	WBGene00007392	WBGene00007153		WBGene00013385
F25H8.6	WBGene00009133	bed-3	7.5136	3.83438	WBGene00007393	WBGene00007165		WBGene00017535
K08F4.3	WBGene00010678	K08F4.3	7.5107	1.63971	WBGene00007396	WBGene00007170		WBGene00021469
F15A2.1b.1	WBGene00000757	col-184	7.51058	4.6815	WBGene00007404	WBGene00007190		WBGene00020507
F49E8.6	WBGene00018637	F49E8.6	7.50342	11.7909	WBGene00007405	WBGene00007191		WBGene00044094
K12G11.1	WBGene00010788	sulp-4	7.49706	2.6553	WBGene00007408	WBGene00007215		WBGene00019890
F55A4.5	WBGene00018857	stau-1	7.49547	5.11199	WBGene00007416	WBGene00007222		WBGene00015510
C11H1.4a.2	WBGene00004191	prx-1	7.49507	6.54058	WBGene00007419	WBGene00007226		WBGene00006912
F39E9.7	WBGene00018199	F39E9.7	7.47244	2.92934	WBGene00007420	WBGene00007227		WBGene00003603
T06D8.9.1	WBGene00011529	T06D8.9	7.47048	1.85182	WBGene00007433	WBGene00007229		WBGene00021690
Y67A10A.7	WBGene00013456	Y67A10A.7	7.45833	2.40666	WBGene00007434	WBGene00007235		WBGene00022850
C44B7.8	WBGene00004058	pmp-1	7.45469	5.87343	WBGene00007435	WBGene00007236		WBGene00016616
C45E5.3	WBGene00016666	C45E5.3	7.45462	2.98927	WBGene00007436	WBGene00007251		WBGene00022277
R03E1.2	WBGene00010993	vha-20	7.44876	1.92991	WBGene00007450	WBGene00007261		WBGene00008041
Y110A2AL.8b.1	WBGene00004210	ptc-3	7.44469	2.26179	WBGene00007469	WBGene00007278		WBGene00018564
ZK455.1.1	WBGene00000040	aco-1	7.44191	2.11851	WBGene00007471	WBGene00007284		WBGene00014258
T09E11.11	WBGene00011660	T09E11.11	7.4308	4.39552	WBGene00007474	WBGene00007296		WBGene00020216
R05F9.10	WBGene00019893	sgt-1	7.42637	3.57084	WBGene00007479	WBGene00007301		WBGene00021292
T16D1.2.2	WBGene00004023	pho-4	7.41804	2.32806	WBGene00007481	WBGene00007308		WBGene00011831
D1044.8	WBGene00017033	nekl-4	7.40436	1.30924	WBGene00007482	WBGene00007325		WBGene00007344
F52E10.5	WBGene00002051	ifa-3	7.40391	4.95223	WBGene00007486	WBGene00007330		WBGene00001244
R07E5.13	WBGene00011119	mpc-1	7.3906	1.31893	WBGene00007502	WBGene00007336		WBGene00009342
C32E8.7	WBGene00004368	ric-19	7.38716	1.38981	WBGene00007504	WBGene00007339		WBGene00019666
F01G10.10	WBGene00008512	F01G10.10	7.38472	1.00981	WBGene00007505	WBGene00007339		WBGene00001811
C08E3.1	WBGene00015593	C08E3.1	7.37079	6.0962	WBGene00007505	WBGene00007345		WBGene00013847
Y92H12BR.2	WBGene00022368	Y92H12BR.2	7.36826	6.73939	WBGene00007516	WBGene00007348		WBGene00018638
F36F12.8	WBGene00018099	ztf-28	7.36223	4.63642	WBGene00007518	WBGene00007352		WBGene00021475
K11H3.7	WBGene00010784	twk-48	7.35396	3.46162	WBGene00007536	WBGene00007354		WBGene00000237
DH11.2.2	WBGene00008436	DH11.2	7.35365	11.9103	WBGene00007542	WBGene00007362		WBGene00020930
Y113G7A.3	WBGene00004754	sec-23	7.35233	3.51156	WBGene00007550	WBGene00007363		WBGene00015800
Y37A1B.7	WBGene00012540	Y37A1B.7	7.35077	4.24448	WBGene00007551	WBGene00007368		WBGene00010988
F28C6.2	WBGene00009203	aptf-3	7.34527	3.95715	WBGene00007554	WBGene00007372		WBGene00022576
R01E6.2	WBGene00010968	R01E6.2	7.33503	4.49275	WBGene00007554	WBGene00007375		WBGene00001340
T05H10.6a.1	WBGene00011510	pdha-1	7.32702	7.46029	WBGene00007555	WBGene00007384		WBGene00011225
F52E1.12	WBGene00018699	F52E1.12	7.32579	2.1226	WBGene00007565	WBGene00007385		WBGene00002123
F55A4.1	WBGene00018853	sec-22	7.3253	3.29019	WBGene00007573	WBGene00007388		WBGene00014012
F23H12.2	WBGene00009092	tomm-20	7.31143	2.91256	WBGene00007577	WBGene00007392		WBGene00006596
K07F5.16b.2	WBGene00010640	K07F5.16	7.30699	3.30565	WBGene00007590	WBGene00007400		WBGene00000761
F33G12.4	WBGene00018016	lrr-1	7.29162	2.08771	WBGene00007592	WBGene00007409		WBGene00004360
F25H2.9	WBGene00003926	pas-5	7.28571	2.80447	WBGene00007593	WBGene00007410		WBGene00019710
C56G2.5	WBGene00016980	C56G2.5	7.27908	1.54668	WBGene00007600	WBGene00007430		WBGene00004998
F36F2.4	WBGene00009478	syx-7	7.27633	0.643534	WBGene00007604	WBGene00007449		WBGene00004947
F54D10.6	WBGene00018807	fbxa-146	7.26975	3.34556	WBGene00007608	WBGene00007452		WBGene00009772
T01C8.1c.1	WBGene00020142	aak-2	7.26471	8.37869	WBGene00007616	WBGene00007454		WBGene00003949
M7.3	WBGene00000246	bcc-1	7.26426	7.6196	WBGene00007621	WBGene00007455		WBGene00011743
C35D10.5	WBGene00016442	C35D10.5	7.26313	3.30172	WBGene00007622	WBGene00007467		WBGene00020417
T13F2.1a.1	WBGene00001396	fat-4	7.26107	4.58667	WBGene00007625	WBGene00007480		WBGene00006433
W08F4.3	WBGene00021093	W08F4.3	7.25954	2.65283	WBGene00007630	WBGene00007500		WBGene00010560
F39H2.2a.1	WBGene00000890	sig-7	7.25292	7.29811	WBGene00007643	WBGene00007508		WBGene00018593
F07G6.6	WBGene00017225	fbxa-52	7.23889	4.22051	WBGene00007646	WBGene00007509		WBGene00004705
K01C8.10.1	WBGene00000379	cct-4	7.23787	4.60004	WBGene00007666	WBGene00007513		WBGene00004323
R02D1.2	WBGene00235310	R02D1.2	7.23145	2.83622	WBGene00007668	WBGene00007514		WBGene00001060
F56B3.5	WBGene00001154	ech-5	7.22349	0.873751	WBGene00007677	WBGene00007517		WBGene00015879
R03D7.1	WBGene00010988	metr-1	7.22163	6.69532	WBGene00007679	WBGene00007528		WBGene00020268
Y62F5A.9	WBGene00013387	Y62F5A.9	7.21489	1.29423	WBGene00007681	WBGene00007530		WBGene00012245
T24H10.3	WBGene00001041	dnj-23	7.21132	2.63903	WBGene00007681	WBGene00007549		WBGene00007616
ZK105.13	WBGene00235114	ZK105.13	7.2101	4.62955	WBGene00007685	WBGene00007552		WBGene00011017
F42G4.3a.1	WBGene00006999	zyx-1	7.2085	1.46313	WBGene00007686	WBGene00007554		WBGene00014108
R05D3.2	WBGene00019877	R05D3.2	7.2062	6.6581	WBGene00007687	WBGene00007556		WBGene00006861
W04D2.5	WBGene00012244	mrps-11	7.20358	2.51322	WBGene00007697	WBGene00007559		WBGene00000482
T05C12.9	WBGene00011472	T05C12.9	7.19856	1.89593	WBGene00007712	WBGene00007560		WBGene00009559
CD4.8	WBGene00016993	CD4.8	7.19713	2.79012	WBGene00007720	WBGene00007564		WBGene00004358
K12H6.1	WBGene00003709	nhr-119	7.19698	4.18149	WBGene00007725	WBGene00007578		WBGene00003947
F22B7.7	WBGene00006662	twk-7	7.18936	0.799405	WBGene00007726	WBGene00007580		WBGene00016101
K02F3.10	WBGene00019333	moma-1	7.18786	2.87574	WBGene00007730	WBGene00007609		WBGene00010033
B0035.15	WBGene00007113	B0035.15	7.18339	3.6128	WBGene00007730	WBGene00007620		WBGene00011497
B0024.12	WBGene00001646	gna-1	7.18123	3.11911	WBGene00007742	WBGene00007624		WBGene00021248
R05G6.7	WBGene00019900	vdac-1	7.18055	3.04514	WBGene00007743	WBGene00007625		WBGene00017768
F26F4.6	WBGene00017828	F26F4.6	7.17972	4.25865	WBGene00007749	WBGene00007626		WBGene00015519
Y105C5A.24	WBGene00013643	Y105C5A.24	7.17881	3.00282	WBGene00007754	WBGene00007644		WBGene00009341
Y73B6A.6	WBGene00044503	Y73B6A.6	7.17262	3.69692	WBGene00007776	WBGene00007645		WBGene00010835
C13B9.3.1	WBGene00015734	copd-1	7.17103	1.53128	WBGene00007802	WBGene00007653		WBGene00003048
T20B12.2	WBGene00006542	tbp-1	7.16702	7.93407	WBGene00007809	WBGene00007664		WBGene00015676
Y69H2.15	WBGene00050884	Y69H2.15	7.16642	2.93217	WBGene00007826	WBGene00007670		WBGene00004764
Y69A2AR.21	WBGene00022092	Y69A2AR.21	7.16306	5.62904	WBGene00007826	WBGene00007680		WBGene00013532
T12B5.4	WBGene00020451	fbxa-11	7.16107	7.45969	WBGene00007833	WBGene00007688		WBGene00012908
F38A5.5	WBGene00018162	nspb-3	7.15899	3.43982	WBGene00007836	WBGene00007707		WBGene00002263
C17H12.9	WBGene00015934	ceh-48	7.15838	2.34684	WBGene00007840	WBGene00007732		WBGene00015413
C29E6.4	WBGene00007802	cutl-27	7.15676	3.62598	WBGene00007847	WBGene00007733		WBGene00013144
R11G11.2	WBGene00003648	nhr-58	7.15585	4.63692	WBGene00007848	WBGene00007745		WBGene00011527
C02F5.9	WBGene00003952	pbs-6	7.14629	1.90228	WBGene00007851	WBGene00007761		WBGene00003927
T08D2.3	WBGene00011608	T08D2.3	7.14478	6.92187	WBGene00007860	WBGene00007762		WBGene00012015
W08E3.2	WBGene00012343	casc-3	7.14157	4.22067	WBGene00007861	WBGene00007770		WBGene00019143
ZK1098.10p.1	WBGene00006755	unc-16	7.14091	11.3057	WBGene00007869	WBGene00007772		WBGene00007505
F28C6.3.1	WBGene00000773	cpf-1	7.14052	8.51323	WBGene00007878	WBGene00007785		WBGene00007367
F42F12.9	WBGene00009640	nspc-10	7.13402	3.56083	WBGene00007891	WBGene00007788		WBGene00001561
R09D1.6	WBGene00011162	chil-19	7.13264	0.903302	WBGene00007894	WBGene00007791		WBGene00019863
C16C2.4	WBGene00007621	C16C2.4	7.12938	4.20059	WBGene00007901	WBGene00007797		WBGene00018909
F43E2.11	WBGene00018397	F43E2.11	7.12933	2.67975	WBGene00007902	WBGene00007806		WBGene00018515
F16H6.10	WBGene00008900	F16H6.10	7.11756	6.88478	WBGene00007907	WBGene00007817		WBGene00022794
T19D7.3	WBGene00020571	lpr-7	7.11417	3.95647	WBGene00007911	WBGene00007837		WBGene00019004
T26A8.1.1	WBGene00020824	T26A8.1	7.11319	7.32975	WBGene00007916	WBGene00007841		WBGene00006780
Y38A10A.5.1	WBGene00000802	crt-1	7.10981	1.64261	WBGene00007918	WBGene00007849		WBGene00001309
Y48G8AL.12	WBGene00021690	Y48G8AL.12	7.10321	2.70616	WBGene00007925	WBGene00007855		WBGene00021758
T24C2.1	WBGene00004301	ram-5	7.10297	6.31372	WBGene00007927	WBGene00007856		WBGene00022569
C07E3.10	WBGene00007420	C07E3.10	7.09717	5.43539	WBGene00007933	WBGene00007857		WBGene00018786
T19D12.6	WBGene00020581	T19D12.6	7.09663	7.01736	WBGene00007934	WBGene00007858		WBGene00002994
C33E10.4	WBGene00023246	C33E10.4	7.09183	2.12968	WBGene00007938	WBGene00007874		WBGene00011966
C29F9.3a.2	WBGene00016218	pals-23	7.08392	9.18073	WBGene00007941	WBGene00007877		WBGene00003626
Y46G5A.15	WBGene00012906	Y46G5A.15	7.07763	4.4518	WBGene00007942	WBGene00007899		WBGene00015781
W09H1.6b.1	WBGene00002264	lec-1	7.07583	1.73533	WBGene00007943	WBGene00007922		WBGene00000367
T27D1.1	WBGene00000885	cyn-9	7.07465	1.87715	WBGene00007944	WBGene00007924		WBGene00001027
F01F1.15.1	WBGene00017169	F01F1.15	7.06979	3.65357	WBGene00007945	WBGene00007926		WBGene00007848
T04C9.4a.2	WBGene00003375	mlp-1	7.06954	1.99888	WBGene00007947	WBGene00007937		WBGene00011742
C09G1.4	WBGene00007486	C09G1.4	7.06243	9.18745	WBGene00007948	WBGene00007946		WBGene00016968
W04A8.4b	WBGene00012239	W04A8.4	7.06205	5.52187	WBGene00007949	WBGene00007951		WBGene00007174
F57H12.1	WBGene00000183	arf-5	7.05965	5.07799	WBGene00007956	WBGene00007969		WBGene00015001
F44E7.7	WBGene00018429	F44E7.7	7.05901	1.60669	WBGene00007959	WBGene00007978		WBGene00016493
C17F4.2	WBGene00015910	C17F4.2	7.05527	9.26954	WBGene00007962	WBGene00007980		WBGene00010881
C17H12.13b.1	WBGene00015938	anat-1	7.0412	3.38797	WBGene00007963	WBGene00007981		WBGene00020088
Y32B12C.5	WBGene00194769	Y32B12C.5	7.03892	4.63186	WBGene00007964	WBGene00007985		WBGene00007007
C45E1.1a.2	WBGene00003654	nhr-64	7.02746	5.48696	WBGene00007965	WBGene00007987		WBGene00001069
Y51A2D.21	WBGene00044210	Y51A2D.21	7.01907	6.48455	WBGene00007979	WBGene00007991		WBGene00001427
F13H8.7	WBGene00017440	upb-1	7.01886	1.99579	WBGene00007983	WBGene00007996		WBGene00004210
C01F1.2	WBGene00015297	sco-1	7.01788	6.07009	WBGene00007984	WBGene00007999		WBGene00007934
F53B3.6	WBGene00018744	F53B3.6	7.00294	2.47584	WBGene00007994	WBGene00008005		WBGene00007255
F48B9.8	WBGene00018593	F48B9.8	6.99907	3.66438	WBGene00007997	WBGene00008007		WBGene00010976
F12F6.6	WBGene00004755	sec-24.1	6.99426	1.70315	WBGene00008021	WBGene00008019		WBGene00006733
K02F6.1	WBGene00019335	K02F6.1	6.98837	0.77155	WBGene00008028	WBGene00008027		WBGene00013292
ZC449.1	WBGene00022611	ZC449.1	6.98553	2.04215	WBGene00008033	WBGene00008031		WBGene00004202
Y87G2A.15	WBGene00001704	grd-15	6.98355	5.88241	WBGene00008038	WBGene00008043		WBGene00004771
B0393.6	WBGene00007171	B0393.6	6.98141	2.52361	WBGene00008039	WBGene00008044		WBGene00013917
F26F4.10a.1	WBGene00004679	rars-1	6.97232	9.80183	WBGene00008041	WBGene00008051		WBGene00001041
Y49C4A.8a.2	WBGene00021709	ugt-29	6.97173	1.71938	WBGene00008047	WBGene00008053		WBGene00016045
Y71H2AM.5.1	WBGene00022170	cox-6B	6.97165	2.81052	WBGene00008062	WBGene00008079		WBGene00001497
ZK1290.10	WBGene00022891	ZK1290.10	6.97133	5.18891	WBGene00008076	WBGene00008080		WBGene00000868
Y55F3AM.21b	WBGene00219399	Y55F3AM.21	6.96766	1.10557	WBGene00008084	WBGene00008082		WBGene00019900
T23H2.4	WBGene00020743	mam-8	6.96646	2.18074	WBGene00008086	WBGene00008085		WBGene00012156
Y105E8A.2	WBGene00013667	Y105E8A.2	6.96153	4.76543	WBGene00008091	WBGene00008093		WBGene00000040
T28A8.7	WBGene00003373	mlh-1	6.95119	3.00579	WBGene00008096	WBGene00008119		WBGene00012545
K04A8.1.1	WBGene00019373	K04A8.1	6.9351	5.28507	WBGene00008130	WBGene00008121		WBGene00000203
C17E4.9b	WBGene00007646	nkb-1	6.93428	4.01093	WBGene00008131	WBGene00008128		WBGene00004226
W04G3.8	WBGene00012261	lpr-3	6.93084	4.2034	WBGene00008139	WBGene00008134		WBGene00015285
Y38E10A.15	WBGene00012593	nspe-7	6.92476	2.95603	WBGene00008142	WBGene00008143		WBGene00009356
R10H10.7	WBGene00011225	R10H10.7	6.90979	3.35415	WBGene00008144	WBGene00008161		WBGene00000664
F46G10.4	WBGene00009798	F46G10.4	6.90324	6.01353	WBGene00008150	WBGene00008168		WBGene00007907
F18E3.7a.1	WBGene00017565	ddo-2	6.89275	5.80005	WBGene00008152	WBGene00008169		WBGene00010094
K11D12.12	WBGene00019651	K11D12.12	6.88717	3.06298	WBGene00008176	WBGene00008174		WBGene00021845
Y16E11A.1	WBGene00021193	math-44	6.88208	4.01388	WBGene00008178	WBGene00008191		WBGene00007983
R02F11.1	WBGene00019839	R02F11.1	6.86967	3.14582	WBGene00008180	WBGene00008196		WBGene00000502
C24A8.6	WBGene00044004	C24A8.6	6.86201	3.00579	WBGene00008199	WBGene00008197		WBGene00022803
K07C10.1	WBGene00004227	ptr-13	6.85977	2.74839	WBGene00008207	WBGene00008203		WBGene00009878
ZC328.1	WBGene00022591	cuti-1	6.85831	2.97097	WBGene00008208	WBGene00008205		WBGene00020501
Y38E10A.26	WBGene00012604	nspe-2	6.85714	4.72233	WBGene00008211	WBGene00008205		WBGene00015523
Y49A3A.1	WBGene00013024	cept-2	6.85421	2.39605	WBGene00008212	WBGene00008220		WBGene00086546
C30C11.2.1	WBGene00004460	rpn-3	6.84795	1.70415	WBGene00008213	WBGene00008222		WBGene00000169
F46C5.9	WBGene00009784	F46C5.9	6.84278	2.19554	WBGene00008214	WBGene00008226		WBGene00011306
F42G4.7	WBGene00009644	F42G4.7	6.80954	5.68441	WBGene00008215	WBGene00008229		WBGene00013740
F11E6.6	WBGene00008709	F11E6.6	6.80942	1.70196	WBGene00008218	WBGene00008230		WBGene00008979
M01E11.3	WBGene00019712	rmh-1	6.80791	4.84538	WBGene00008225	WBGene00008233		WBGene00019907
Y49E10.18	WBGene00013037	Y49E10.18	6.80737	5.05054	WBGene00008234	WBGene00008245		WBGene00018487
F41E7.1	WBGene00009617	slc-9B.1	6.80684	3.757	WBGene00008251	WBGene00008260		WBGene00010409
C16A11.6	WBGene00015819	fbxc-44	6.80483	1.12856	WBGene00008252	WBGene00008287		WBGene00009926
T02B11.4	WBGene00020156	T02B11.4	6.79834	11.0494	WBGene00008271	WBGene00008288		WBGene00008528
R12C12.1a.1	WBGene00020022	gldc-1	6.79693	4.63089	WBGene00008277	WBGene00008290		WBGene00010616
F44F4.11	WBGene00006530	tba-4	6.79028	2.67945	WBGene00008301	WBGene00008292		WBGene00004704
Y57A10A.30.1	WBGene00002063	ife-5	6.78402	2.87791	WBGene00008309	WBGene00008304		WBGene00017225
H11E01.3	WBGene00019188	H11E01.3	6.78192	3.05608	WBGene00008317	WBGene00008314		WBGene00020376
F37E3.2	WBGene00018157	lron-6	6.78069	2.21421	WBGene00008330	WBGene00008315		WBGene00001079
F55A8.2a.2	WBGene00001173	egl-4	6.78023	3.70158	WBGene00008344	WBGene00008317		WBGene00006808
C11D2.4	WBGene00015702	C11D2.4	6.77887	1.80677	WBGene00008363	WBGene00008349		WBGene00010759
D2024.3	WBGene00001241	elo-3	6.77492	5.91369	WBGene00008364	WBGene00008352		WBGene00009234
F56C9.3.2	WBGene00018948	F56C9.3	6.77287	1.92079	WBGene00008368	WBGene00008363		WBGene00017801
T16G1.1	WBGene00004150	pqn-67	6.77211	3.9823	WBGene00008382	WBGene00008365		WBGene00021088
F53A2.1	WBGene00009949	F53A2.1	6.76688	3.93852	WBGene00008398	WBGene00008369		WBGene00000549
T24H7.1.1	WBGene00004015	phb-2	6.76485	3.04888	WBGene00008399	WBGene00008370		WBGene00011510
C15F1.8	WBGene00015797	C15F1.8	6.75921	1.83237	WBGene00008399	WBGene00008372		WBGene00018391
ZK945.2.2	WBGene00003928	pas-7	6.75591	2.3749	WBGene00008402	WBGene00008385		WBGene00013382
ZC416.1	WBGene00022608	madf-9	6.75572	5.29436	WBGene00008405	WBGene00008387		WBGene00010911
Y38F2AR.9	WBGene00021427	sec-61.B	6.75333	2.9545	WBGene00008412	WBGene00008392		WBGene00012953
R13.3	WBGene00011258	best-15	6.74686	6.70123	WBGene00008415	WBGene00008401		WBGene00016589
W09G12.9	WBGene00021123	W09G12.9	6.74436	8.66573	WBGene00008429	WBGene00008403		WBGene00023489
F41E6.7	WBGene00018288	F41E6.7	6.73817	6.48858	WBGene00008432	WBGene00008409		WBGene00011528
Y71F9AR.1	WBGene00000237	bam-2	6.73513	3.13397	WBGene00008436	WBGene00008410		WBGene00009106
F28B3.6.1	WBGene00017887	F28B3.6	6.73425	0.502515	WBGene00008442	WBGene00008414		WBGene00018735
T26E3.3a.1	WBGene00003921	par-6	6.73213	4.26408	WBGene00008449	WBGene00008417		WBGene00016055
F57C2.3	WBGene00010195	pot-2	6.72233	1.81383	WBGene00008459	WBGene00008421		WBGene00009227
C44C10.5	WBGene00008086	C44C10.5	6.71651	26.3155	WBGene00008489	WBGene00008427		WBGene00000424
W09B6.1c.1	WBGene00004076	pod-2	6.71001	1.3567	WBGene00008492	WBGene00008428		WBGene00011235
C17H12.14	WBGene00006917	vha-8	6.70804	1.63774	WBGene00008493	WBGene00008430		WBGene00007099
F55C5.3.2	WBGene00006677	twk-24	6.70384	4.46911	WBGene00008495	WBGene00008430		WBGene00009987
T19D12.9	WBGene00020583	T19D12.9	6.70111	4.35001	WBGene00008496	WBGene00008439		WBGene00003765
Y73B6BL.1	WBGene00022231	tyr-6	6.6893	2.09497	WBGene00008500	WBGene00008441		WBGene00007625
C02F12.7	WBGene00015356	tag-278	6.68878	1.8356	WBGene00008509	WBGene00008446		WBGene00000178
R90.1	WBGene00011283	ttbk-7	6.67458	2.938	WBGene00008517	WBGene00008448		WBGene00017841
F27D4.1	WBGene00009187	F27D4.1	6.66976	1.61586	WBGene00008520	WBGene00008480		WBGene00015206
C38C6.3	WBGene00007996	C38C6.3	6.66625	1.12751	WBGene00008521	WBGene00008486		WBGene00007979
E_BE45912.2	WBGene00017153	E_BE45912.2	6.66567	1.71593	WBGene00008522	WBGene00008494		WBGene00019380
C29F9.7	WBGene00003931	pat-4	6.66423	1.52436	WBGene00008528	WBGene00008506		WBGene00022719
T28F12.3	WBGene00004947	sos-1	6.65121	10.1181	WBGene00008549	WBGene00008506		WBGene00001703
C06E1.8	WBGene00015523	ztf-30	6.64649	13.1294	WBGene00008551	WBGene00008510		WBGene00011411
C07B5.3	WBGene00007408	C07B5.3	6.64529	6.6426	WBGene00008554	WBGene00008511		WBGene00015328
F56D1.5	WBGene00000969	dhs-5	6.63382	3.07365	WBGene00008558	WBGene00008512		WBGene00003695
F49H12.3	WBGene00018654	F49H12.3	6.63363	1.02818	WBGene00008564	WBGene00008513		WBGene00006474
Y22D7AL.9	WBGene00021247	Y22D7AL.9	6.62964	7.01635	WBGene00008564	WBGene00008542		WBGene00002179
C44H4.3	WBGene00006366	sym-1	6.61486	3.54615	WBGene00008569	WBGene00008548		WBGene00004806
Y38A8.2	WBGene00003949	pbs-3	6.60922	2.61364	WBGene00008571	WBGene00008549		WBGene00009369
ZK1025.2	WBGene00014182	ZK1025.2	6.60794	2.06552	WBGene00008583	WBGene00008555		WBGene00017981
ZK1025.8	WBGene00014188	ZK1025.8	6.60794	2.06552	WBGene00008586	WBGene00008561		WBGene00009133
F08G12.2	WBGene00008586	snrp-40.1	6.60051	4.00513	WBGene00008595	WBGene00008563		WBGene00012755
C17G10.13.2	WBGene00270322	C17G10.13	6.5983	4.72504	WBGene00008596	WBGene00008567		WBGene00014183
D2045.6	WBGene00000836	cul-1	6.59408	2.99863	WBGene00008604	WBGene00008571		WBGene00008344
T23C6.3	WBGene00020725	cnp-3	6.59163	11.2863	WBGene00008606	WBGene00008572		WBGene00016331
F59F3.2	WBGene00000750	col-177	6.59116	0.869114	WBGene00008625	WBGene00008577		WBGene00019467
T14D7.2	WBGene00011768	oac-46	6.58888	2.31059	WBGene00008626	WBGene00008584		WBGene00018700
F32D8.6	WBGene00001303	sec-61.G	6.58322	2.77712	WBGene00008634	WBGene00008588		WBGene00000192
F42A8.1	WBGene00009626	F42A8.1	6.57257	4.55018	WBGene00008654	WBGene00008593		WBGene00020824
C36E8.4	WBGene00007983	C36E8.4	6.56925	4.30411	WBGene00008655	WBGene00008594		WBGene00013015
ZK652.2	WBGene00022783	tomm-7	6.56398	3.36549	WBGene00008690	WBGene00008603		WBGene00014058
ZK688.9	WBGene00022803	ZK688.9	6.55756	14.3416	WBGene00008690	WBGene00008605		WBGene00001979
F43C9.4a.2	WBGene00003245	mig-13	6.55088	1.14048	WBGene00008692	WBGene00008605		WBGene00022466
T13C5.3	WBGene00020484	T13C5.3	6.54858	4.37893	WBGene00008694	WBGene00008629		WBGene00015301
C50B6.2	WBGene00008218	nasp-2	6.54202	3.01775	WBGene00008694	WBGene00008632		WBGene00004134
C40H1.8.1	WBGene00008043	C40H1.8	6.5347	0.572556	WBGene00008707	WBGene00008634		WBGene00018793
M02D8.1	WBGene00019727	zig-12	6.53444	2.34025	WBGene00008712	WBGene00008640		WBGene00001396
C18E9.6	WBGene00007686	tomm-40	6.52241	4.1688	WBGene00008720	WBGene00008644		WBGene00006508
Y110A7A.13.1	WBGene00000502	chp-1	6.51666	6.24859	WBGene00008730	WBGene00008645		WBGene00020673
K02C4.2	WBGene00010501	K02C4.2	6.51323	16.8916	WBGene00008733	WBGene00008646		WBGene00019767
R12E2.2	WBGene00020031	suco-1	6.50709	7.34091	WBGene00008742	WBGene00008648		WBGene00007175
T27A10.6.1	WBGene00020846	T27A10.6	6.50032	4.5953	WBGene00008744	WBGene00008665		WBGene00013325
Y17G7B.10a.2	WBGene00012463	nadk-2	6.47789	1.55591	WBGene00008748	WBGene00008669		WBGene00018159
Y54E10A.12	WBGene00021832	syp-5	6.47467	1.78975	WBGene00008749	WBGene00008682		WBGene00017923
T14B4.6	WBGene00001064	dpy-2	6.46869	3.52586	WBGene00008762	WBGene00008687		WBGene00000375
Y73B6A.3	WBGene00022230	Y73B6A.3	6.46719	2.15702	WBGene00008764	WBGene00008693		WBGene00007860
Y57A10A.2.1	WBGene00013247	Y57A10A.2	6.46587	2.29923	WBGene00008766	WBGene00008694		WBGene00004229
T16G12.1	WBGene00011803	T16G12.1	6.46245	1.96364	WBGene00008776	WBGene00008707		WBGene00018132
C18E3.3	WBGene00015972	C18E3.3	6.46219	3.51985	WBGene00008780	WBGene00008709		WBGene00003423
F26D2.2	WBGene00006375	syp-1	6.46035	2.16338	WBGene00008785	WBGene00008727		WBGene00007045
B0334.13	WBGene00007149	B0334.13	6.45373	4.52984	WBGene00008799	WBGene00008729		WBGene00006932
Y4C6B.1	WBGene00021155	Y4C6B.1	6.45193	3.18107	WBGene00008802	WBGene00008736		WBGene00003161
ZK105.3	WBGene00022654	ZK105.3	6.44533	1.02341	WBGene00008807	WBGene00008741		WBGene00003391
F47G9.1	WBGene00009829	tmed-10	6.44364	2.05528	WBGene00008833	WBGene00008741		WBGene00016803
F25B4.4	WBGene00017767	F25B4.4	6.44223	4.02936	WBGene00008840	WBGene00008746		WBGene00022368
T21D12.9a.2	WBGene00020649	sma-10	6.44024	5.29215	WBGene00008848	WBGene00008750		WBGene00000408
T07A5.1	WBGene00011554	T07A5.1	6.43779	2.33117	WBGene00008852	WBGene00008769		WBGene00000969
R05D11.5	WBGene00011033	tmem-208	6.42612	2.90845	WBGene00008860	WBGene00008773		WBGene00017785
W08G11.1	WBGene00012346	W08G11.1	6.4156	2.53404	WBGene00008861	WBGene00008779		WBGene00044623
C15F1.2	WBGene00015795	C15F1.2	6.41538	4.28239	WBGene00008868	WBGene00008783		WBGene00003026
BE10.3	WBGene00007211	BE10.3	6.40094	2.47647	WBGene00008875	WBGene00008791		WBGene00012635
T09F3.2	WBGene00011662	T09F3.2	6.39152	5.10401	WBGene00008879	WBGene00008793		WBGene00021068
C34E10.5.1	WBGene00016408	prmt-5	6.38999	4.06899	WBGene00008884	WBGene00008805		WBGene00015404
Y47D7A.5	WBGene00001714	grl-5	6.38631	4.23992	WBGene00008890	WBGene00008806		WBGene00022649
F49C12.9	WBGene00009878	F49C12.9	6.38211	3.56885	WBGene00008891	WBGene00008831		WBGene00003962
R07E3.4	WBGene00011105	R07E3.4	6.37396	5.76739	WBGene00008897	WBGene00008851		WBGene00017770
R148.2	WBGene00020101	lmtr-5	6.36334	8.077	WBGene00008900	WBGene00008859		WBGene00022788
ZK652.9	WBGene00000765	coq-5	6.3621	3.12697	WBGene00008905	WBGene00008882		WBGene00003402
C52E4.1	WBGene00000781	cpr-1	6.36068	5.14392	WBGene00008910	WBGene00008886		WBGene00009081
Y57G11C.18	WBGene00013313	Y57G11C.18	6.35584	4.0285	WBGene00008912	WBGene00008914		WBGene00018573
F35H8.3	WBGene00009448	zfp-2	6.35399	1.2455	WBGene00008918	WBGene00008919		WBGene00020556
Y59C2A.1	WBGene00021984	Y59C2A.1	6.33736	1.83312	WBGene00008924	WBGene00008932		WBGene00009732
F11F1.6	WBGene00003249	mig-18	6.33535	2.05157	WBGene00008929	WBGene00008944		WBGene00000399
Y46C8AL.1.1	WBGene00021579	clec-73	6.33483	1.88544	WBGene00008936	WBGene00008944		WBGene00000238
F38A5.14	WBGene00018170	nspb-1	6.33272	3.17912	WBGene00008936	WBGene00008949		WBGene00043156
F55A11.6e.1	WBGene00010079	F55A11.6	6.3319	4.49384	WBGene00008954	WBGene00008956		WBGene00022738
C50H11.8	WBGene00016855	C50H11.8	6.3265	3.52605	WBGene00008957	WBGene00008961		WBGene00007192
Y47G6A.9	WBGene00021638	Y47G6A.9	6.32197	4.15268	WBGene00008963	WBGene00008964		WBGene00004334
F37F2.2.2	WBGene00018159	F37F2.2	6.32156	2.51029	WBGene00008965	WBGene00008971		WBGene00019979
F36A2.6	WBGene00004484	rps-15	6.31825	10.003	WBGene00008973	WBGene00008976		WBGene00001559
C40H1.4	WBGene00001242	elo-4	6.31815	4.88493	WBGene00008979	WBGene00008977		WBGene00004980
M88.3	WBGene00010906	M88.3	6.31705	4.36675	WBGene00008991	WBGene00008978		WBGene00003618
Y17G7B.7	WBGene00006601	tpi-1	6.30784	2.06712	WBGene00009000	WBGene00008988		WBGene00015577
C04G2.6.1	WBGene00001001	dis-3	6.30637	0.884267	WBGene00009006	WBGene00009002		WBGene00003526
C29F3.1	WBGene00001150	ech-1.1	6.30305	0.992116	WBGene00009007	WBGene00009004		WBGene00007956
C54C6.6	WBGene00008288	C54C6.6	6.2909	0.617437	WBGene00009008	WBGene00009009		WBGene00016768
T03F7.1	WBGene00004910	snf-11	6.29067	3.36769	WBGene00009013	WBGene00009011		WBGene00011110
C05D11.5	WBGene00015483	C05D11.5	6.29051	1.4466	WBGene00009024	WBGene00009012		WBGene00018857
M05D6.7	WBGene00001523	gbh-2	6.28822	2.37794	WBGene00009050	WBGene00009023		WBGene00009006
F14D7.6b.1	WBGene00008793	F14D7.6	6.28718	0.96479	WBGene00009056	WBGene00009026		WBGene00001337
F58G6.7	WBGene00010277	F58G6.7	6.28266	2.84844	WBGene00009070	WBGene00009030		WBGene00012343
B0228.7.1	WBGene00015064	B0228.7	6.28206	3.81114	WBGene00009081	WBGene00009035		WBGene00018611
C01C4.3a.2	WBGene00015293	C01C4.3	6.28185	7.21453	WBGene00009081	WBGene00009048		WBGene00020633
Y73E7A.8	WBGene00022274	Y73E7A.8	6.28046	2.90415	WBGene00009091	WBGene00009048		WBGene00003009
F36H12.7	WBGene00003426	msp-19	6.28043	0.37525	WBGene00009092	WBGene00009049		WBGene00005015
Y42H9B.3	WBGene00021541	Y42H9B.3	6.27075	0.356682	WBGene00009094	WBGene00009051		WBGene00020560
R07A4.4	WBGene00011075	R07A4.4	6.26954	2.53867	WBGene00009101	WBGene00009058		WBGene00015335
K12H4.4	WBGene00019679	spcs-3	6.26546	2.62596	WBGene00009106	WBGene00009060		WBGene00006534
C02D5.1	WBGene00015335	acdh-6	6.26347	3.25616	WBGene00009108	WBGene00009061		WBGene00016937
C35D10.2	WBGene00016440	gipc-1	6.26189	0.824575	WBGene00009118	WBGene00009069		WBGene00019184
F19F10.10	WBGene00017606	ets-6	6.25559	1.68384	WBGene00009120	WBGene00009081		WBGene00007984
W01A8.3	WBGene00012165	cutl-6	6.25485	0.917397	WBGene00009122	WBGene00009082		WBGene00018878
C03F11.3.1	WBGene00015389	scav-1	6.25229	0.858772	WBGene00009133	WBGene00009084		WBGene00003015
F28F8.2	WBGene00009221	acs-2	6.25123	3.33659	WBGene00009137	WBGene00009109		WBGene00018785
Y119D3B.14	WBGene00022491	Y119D3B.14	6.2511	1.29638	WBGene00009142	WBGene00009125		WBGene00008655
T11F9.12	WBGene00011713	T11F9.12	6.24318	4.37538	WBGene00009155	WBGene00009126		WBGene00010015
ZK688.11	WBGene00044762	ZK688.11	6.24141	5.61474	WBGene00009164	WBGene00009129		WBGene00007942
F32B5.2	WBGene00017976	F32B5.2	6.23759	2.70334	WBGene00009174	WBGene00009132		WBGene00002827
Y49E10.2	WBGene00013029	glrx-5	6.23532	1.47336	WBGene00009177	WBGene00009135		WBGene00002078
R07B7.5	WBGene00011089	kmo-1	6.23283	3.07165	WBGene00009186	WBGene00009138		WBGene00015477
F54C9.2	WBGene00006059	stc-1	6.23195	2.3288	WBGene00009203	WBGene00009140		WBGene00018418
Y48G1BL.5	WBGene00021664	Y48G1BL.5	6.22475	3.12734	WBGene00009215	WBGene00009180		WBGene00017137
Y54G9A.5	WBGene00013208	Y54G9A.5	6.22337	6.09947	WBGene00009218	WBGene00009187		WBGene00012718
F21G4.5	WBGene00009026	F21G4.5	6.21568	0.797685	WBGene00009221	WBGene00009192		WBGene00015168
ZC395.6	WBGene00001740	gro-1	6.21514	1.44194	WBGene00009227	WBGene00009205		WBGene00007094
F33A8.2.1	WBGene00003756	nlp-18	6.21282	5.01529	WBGene00009229	WBGene00009220		WBGene00016879
F32D8.15	WBGene00009325	F32D8.15	6.21246	4.36137	WBGene00009234	WBGene00009222		WBGene00021637
E02H9.2	WBGene00017100	E02H9.2	6.20279	4.47994	WBGene00009237	WBGene00009231		WBGene00021854
W01G7.1	WBGene00000901	daf-5	6.19848	2.87921	WBGene00009243	WBGene00009241		WBGene00019333
F33H2.6	WBGene00009369	F33H2.6	6.19809	4.00662	WBGene00009251	WBGene00009258		WBGene00022882
Y66A7A.7	WBGene00013426	Y66A7A.7	6.19294	9.61783	WBGene00009257	WBGene00009262		WBGene00000534
H31G24.4.2	WBGene00000867	cyb-2.2	6.19079	4.63149	WBGene00009259	WBGene00009270		WBGene00004703
Y105C5B.4	WBGene00005725	srv-14	6.18825	3.74169	WBGene00009260	WBGene00009280		WBGene00004201
F44D12.9d	WBGene00009686	ent-7	6.18825	2.67988	WBGene00009261	WBGene00009287		WBGene00009661
Y56A3A.19	WBGene00013237	Y56A3A.19	6.18747	1.96154	WBGene00009272	WBGene00009291		WBGene00019877
F48G7.10	WBGene00018621	F48G7.10	6.17997	3.14417	WBGene00009285	WBGene00009295		WBGene00007555
T09F3.4	WBGene00011663	T09F3.4	6.17494	2.28856	WBGene00009290	WBGene00009307		WBGene00000102
K08B12.1	WBGene00019520	K08B12.1	6.1748	4.29026	WBGene00009293	WBGene00009308		WBGene00022862
C50F4.9	WBGene00008234	C50F4.9	6.17458	6.43511	WBGene00009311	WBGene00009315		WBGene00007646
Y45F10D.14	WBGene00012892	Y45F10D.14	6.16924	1.41193	WBGene00009312	WBGene00009318		WBGene00001836
Y18H1A.13	WBGene00000623	col-46	6.1643	4.90579	WBGene00009320	WBGene00009322		WBGene00018073
H10E21.4	WBGene00019184	H10E21.4	6.16226	5.15279	WBGene00009323	WBGene00009326		WBGene00013354
F10G7.11	WBGene00017374	ttr-41	6.15582	1.70386	WBGene00009325	WBGene00009350		WBGene00000928
C01H6.4	WBGene00007254	C01H6.4	6.15547	6.05271	WBGene00009341	WBGene00009358		WBGene00015538
Y50D7A.7	WBGene00000081	ads-1	6.15175	7.03507	WBGene00009342	WBGene00009360		WBGene00016630
R12E2.13	WBGene00020038	R12E2.13	6.14957	5.00102	WBGene00009347	WBGene00009365		WBGene00022835
F54B11.9	WBGene00010032	F54B11.9	6.14812	3.64918	WBGene00009355	WBGene00009365		WBGene00011820
T10C6.6e.1	WBGene00011688	T10C6.6	6.1481	5.55597	WBGene00009356	WBGene00009366		WBGene00017816
T10C6.6f.1	WBGene00011688	T10C6.6	6.1481	5.55597	WBGene00009361	WBGene00009380		WBGene00008875
C54F6.3	WBGene00016921	C54F6.3	6.14752	5.06343	WBGene00009364	WBGene00009388		WBGene00010505
W06D12.2	WBGene00006692	twk-42	6.14367	3.73494	WBGene00009367	WBGene00009396		WBGene00006431
B0205.4	WBGene00015019	B0205.4	6.13755	8.06695	WBGene00009369	WBGene00009401		WBGene00001631
F09G2.5	WBGene00017314	lgc-39	6.13365	3.4334	WBGene00009373	WBGene00009404		WBGene00004373
F25B4.2	WBGene00017766	peli-1	6.12474	6.62631	WBGene00009374	WBGene00009405		WBGene00021844
W09C3.6	WBGene00021113	gsp-3	6.11942	0.17708	WBGene00009387	WBGene00009413		WBGene00010645
T19D12.2b.1	WBGene00020577	T19D12.2	6.11778	2.88664	WBGene00009397	WBGene00009435		WBGene00008848
Y105E8A.3	WBGene00013668	slc-30A5	6.11707	1.98758	WBGene00009398	WBGene00009443		WBGene00010726
T19C3.2	WBGene00020560	T19C3.2	6.11573	3.98342	WBGene00009406	WBGene00009448		WBGene00017349
T10H4.11	WBGene00011699	cyp-34A2	6.11151	4.90456	WBGene00009430	WBGene00009452		WBGene00008215
D2005.3	WBGene00008398	D2005.3	6.10947	5.99359	WBGene00009435	WBGene00009468		WBGene00013270
C39B10.1	WBGene00008021	C39B10.1	6.10508	4.65938	WBGene00009439	WBGene00009469		WBGene00021159
F59A1.10	WBGene00010296	dgat-2	6.10302	3.89594	WBGene00009444	WBGene00009478		WBGene00175030
CE7X_3.1	WBGene00008349	CE7X_3.1	6.1001	0.311399	WBGene00009476	WBGene00009479		WBGene00008852
D2092.8	WBGene00017068	D2092.8	6.09664	1.51574	WBGene00009503	WBGene00009480		WBGene00022798
Y50D7A.10	WBGene00021758	Y50D7A.10	6.09641	3.15648	WBGene00009505	WBGene00009496		WBGene00020383
C06B8.8.1	WBGene00004452	rpl-38	6.09521	2.89994	WBGene00009518	WBGene00009508		WBGene00003516
C43E11.5	WBGene00016605	C43E11.5	6.08987	1.99587	WBGene00009528	WBGene00009508		WBGene00002029
R05C11.1	WBGene00019873	arrd-26	6.08885	3.38697	WBGene00009534	WBGene00009514		WBGene00044789
K10G9.2	WBGene00010756	K10G9.2	6.0811	2.57144	WBGene00009547	WBGene00009517		WBGene00022053
C09D4.3	WBGene00015634	C09D4.3	6.07688	2.47099	WBGene00009553	WBGene00009521		WBGene00002053
T08E11.4	WBGene00020360	math-41	6.07338	1.33622	WBGene00009559	WBGene00009541		WBGene00009503
W04G3.2	WBGene00012256	lpr-5	6.05771	3.81532	WBGene00009562	WBGene00009542		WBGene00021389
T28B4.2	WBGene00020885	T28B4.2	6.05763	3.50854	WBGene00009565	WBGene00009557		WBGene00018297
F54C1.1	WBGene00018789	F54C1.1	6.055	3.4042	WBGene00009577	WBGene00009573		WBGene00022665
F52H2.6	WBGene00018718	dhcr-24	6.05495	2.46963	WBGene00009578	WBGene00009575		WBGene00020391
ZK154.3	WBGene00003171	mec-7	6.05401	2.10685	WBGene00009583	WBGene00009578		WBGene00008415
K04G2.1.2	WBGene00010560	eif-2beta	6.0515	2.77735	WBGene00009593	WBGene00009583		WBGene00016810
F52C6.10	WBGene00018667	bath-7	6.04918	2.2187	WBGene00009617	WBGene00009586		WBGene00021427
C41D7.2.2	WBGene00004218	ptr-3	6.04266	1.87551	WBGene00009621	WBGene00009618		WBGene00018632
ZK673.2	WBGene00014058	ZK673.2	6.03731	3.15047	WBGene00009626	WBGene00009635		WBGene00022722
C17H12.1	WBGene00015927	dyci-1	6.03484	1.78785	WBGene00009634	WBGene00009645		WBGene00020973
M116.5	WBGene00019792	M116.5	6.0347	3.04297	WBGene00009640	WBGene00009647		WBGene00006571
F53B3.5	WBGene00018743	F53B3.5	6.03436	3.87965	WBGene00009643	WBGene00009663		WBGene00003596
W10G11.3	WBGene00021136	W10G11.3	6.02887	5.04274	WBGene00009644	WBGene00009664		WBGene00022766
F11C1.5e.1	WBGene00008694	vwa-8	6.02862	5.96954	WBGene00009650	WBGene00009675		WBGene00017834
F38B7.5	WBGene00001110	duo-1	6.02777	3.94284	WBGene00009652	WBGene00009681		WBGene00020932
ZK1236.5	WBGene00022864	ZK1236.5	6.02746	2.03447	WBGene00009653	WBGene00009696		WBGene00006599
B0412.4	WBGene00004498	rps-29	6.02657	10.0186	WBGene00009657	WBGene00009700		WBGene00011095
F20G4.3	WBGene00003777	nmy-2	6.02334	3.13162	WBGene00009660	WBGene00009710		WBGene00020738
ZC376.7a.2	WBGene00013878	atfs-1	6.01768	5.8742	WBGene00009661	WBGene00009724		WBGene00022603
Y8G1A.2	WBGene00002135	inx-13	6.01467	2.0139	WBGene00009667	WBGene00009724		WBGene00011665
F20D1.1	WBGene00008973	flwr-1	6.01461	4.99563	WBGene00009686	WBGene00009730		WBGene00006945
F27C8.6.2	WBGene00009186	trcs-1	6.0133	2.91047	WBGene00009691	WBGene00009735		WBGene00009851
C24G6.6.3	WBGene00016061	hpo-15	6.01296	2.39701	WBGene00009705	WBGene00009740		WBGene00000566
Y105C5A.1268	WBGene00185102	Y105C5A.1268	6.01074	5.37728	WBGene00009716	WBGene00009745		WBGene00012648
T22C8.8	WBGene00006875	vab-9	6.00272	5.64782	WBGene00009720	WBGene00009750		WBGene00013545
R11D1.9	WBGene00011247	mrpl-49	6.00103	3.82388	WBGene00009723	WBGene00009754		WBGene00015552
F45G2.4.1	WBGene00009732	cope-1	5.99895	3.09382	WBGene00009726	WBGene00009776		WBGene00003561
T07A9.13b.1	WBGene00020300	ssna-1	5.99664	46.6165	WBGene00009732	WBGene00009780		WBGene00019408
F16H6.7	WBGene00008897	F16H6.7	5.99424	2.43144	WBGene00009734	WBGene00009783		WBGene00011888
F45H11.2	WBGene00003587	ned-8	5.99399	1.1175	WBGene00009772	WBGene00009787		WBGene00020105
Y44A6D.2	WBGene00012853	Y44A6D.2	5.99371	0.380067	WBGene00009772	WBGene00009789		WBGene00004739
Y18D10A.19	WBGene00001427	fkb-2	5.98864	3.51449	WBGene00009773	WBGene00009807		WBGene00015101
F10E7.5.1	WBGene00017347	F10E7.5	5.98811	1.59214	WBGene00009774	WBGene00009809		WBGene00017577
F14D12.5	WBGene00017464	sulp-2	5.98766	4.24406	WBGene00009781	WBGene00009812		WBGene00017926
ZK829.3	WBGene00014094	ZK829.3	5.98494	2.66757	WBGene00009784	WBGene00009823		WBGene00002010
C39E9.4.1	WBGene00008028	scl-6	5.98342	3.19547	WBGene00009798	WBGene00009830		WBGene00018784
R10D12.10	WBGene00011191	R10D12.10	5.97652	1.37041	WBGene00009811	WBGene00009843		WBGene00011776
C09G12.9	WBGene00015658	tsg-101	5.97625	2.4848	WBGene00009813	WBGene00009846		WBGene00011857
F14E5.4.2	WBGene00008802	acp-2	5.97535	2.56662	WBGene00009818	WBGene00009849		WBGene00007686
DY3.4a.2	WBGene00006618	trt-1	5.97343	2.69891	WBGene00009820	WBGene00009879		WBGene00009734
B0454.5	WBGene00015196	B0454.5	5.97321	4.3667	WBGene00009825	WBGene00009880		WBGene00018719
F16F9.5	WBGene00003174	mec-10	5.96945	9.04038	WBGene00009829	WBGene00009882		WBGene00000112
R09B3.5	WBGene00003123	mag-1	5.96609	3.13466	WBGene00009848	WBGene00009884		WBGene00004888
F52E1.1	WBGene00004078	pos-1	5.96465	2.60506	WBGene00009851	WBGene00009888		WBGene00044631
K08H10.4	WBGene00010697	uda-1	5.96409	1.80254	WBGene00009878	WBGene00009888		WBGene00018701
ZK1010.2	WBGene00014176	ZK1010.2	5.96227	5.51297	WBGene00009888	WBGene00009896		WBGene00012257
F07C3.4	WBGene00017195	glo-4	5.95779	3.42683	WBGene00009888	WBGene00009899		WBGene00017045
F44F4.10	WBGene00009705	F44F4.10	5.95639	8.80348	WBGene00009889	WBGene00009901		WBGene00011033
F53F4.16	WBGene00023419	F53F4.16	5.95428	5.28379	WBGene00009891	WBGene00009902		WBGene00018215
ZK593.7	WBGene00003081	lsm-7	5.94661	6.69187	WBGene00009895	WBGene00009918		WBGene00017286
T03F1.1.2	WBGene00020184	uba-5	5.94453	3.47105	WBGene00009895	WBGene00009929		WBGene00021834
F28C10.3	WBGene00017898	F28C10.3	5.94281	3.57131	WBGene00009900	WBGene00009930		WBGene00012828
H13N06.5	WBGene00006494	zipt-7.2	5.94258	2.30199	WBGene00009904	WBGene00009946		WBGene00022173
Y37E11AR.2	WBGene00021369	siah-1	5.94079	3.36798	WBGene00009915	WBGene00009951		WBGene00000230
Y53C12A.2	WBGene00001623	glt-5	5.94056	0.760247	WBGene00009918	WBGene00009952		WBGene00023497
F56H1.7	WBGene00045483	oxy-5	5.93904	0.518309	WBGene00009926	WBGene00009978		WBGene00018230
F54D11.1	WBGene00018811	pmt-2	5.93602	1.96732	WBGene00009949	WBGene00009980		WBGene00011688
C25E10.10	WBGene00016099	C25E10.10	5.93455	2.82229	WBGene00009957	WBGene00009986		WBGene00008924
Y48E1B.11	WBGene00013009	fbxc-23	5.93055	2.46942	WBGene00009966	WBGene00009991		WBGene00003243
Y71H9A.2	WBGene00006068	sto-6	5.9267	1.96644	WBGene00009974	WBGene00009998		WBGene00022140
C35A5.4	WBGene00007948	C35A5.4	5.92495	2.03763	WBGene00009974	WBGene00010010		WBGene00015972
R186.4	WBGene00003031	lin-46	5.9225	1.43163	WBGene00009976	WBGene00010011		WBGene00006771
K03A1.6	WBGene00001912	his-38	5.92128	2.12509	WBGene00009977	WBGene00010018		WBGene00007516
Y71F9AL.5	WBGene00001791	gst-43	5.91791	3.70089	WBGene00009978	WBGene00010035		WBGene00021473
C36A4.11.1	WBGene00044167	C36A4.11	5.91328	1.77364	WBGene00009980	WBGene00010052		WBGene00001493
C07D10.5	WBGene00015569	C07D10.5	5.90114	2.31389	WBGene00009981	WBGene00010055		WBGene00011768
C47D12.5	WBGene00008139	C47D12.5	5.88639	2.37599	WBGene00009982	WBGene00010056		WBGene00021536
K10C3.3	WBGene00006978	zig-1	5.88553	0.287106	WBGene00009983	WBGene00010059		WBGene00016981
F59F4.1	WBGene00010336	acox-1.6	5.8834	2.6945	WBGene00009987	WBGene00010060		WBGene00010889
Y73C8B.3	WBGene00022260	Y73C8B.3	5.87856	2.41541	WBGene00009995	WBGene00010069		WBGene00019748
Y119D3B.15.1	WBGene00022492	dss-1	5.87836	3.4339	WBGene00010002	WBGene00010075		WBGene00004014
W01A8.4	WBGene00012166	nuo-6	5.87355	1.25033	WBGene00010003	WBGene00010097		WBGene00012550
EGAP7.1	WBGene00001065	dpy-3	5.8732	3.36847	WBGene00010006	WBGene00010100		WBGene00012158
T05D4.3	WBGene00011476	exc-12	5.87276	1.36324	WBGene00010008	WBGene00010102		WBGene00017993
T20G5.1	WBGene00011867	chc-1	5.87222	1.71084	WBGene00010015	WBGene00010115		WBGene00010539
AC3.4	WBGene00004098	pqn-2	5.86961	3.15883	WBGene00010028	WBGene00010127		WBGene00011094
C29F9.2	WBGene00016217	C29F9.2	5.86469	5.71089	WBGene00010031	WBGene00010135		WBGene00019831
F29G6.1	WBGene00009257	F29G6.1	5.86468	2.55186	WBGene00010032	WBGene00010139		WBGene00004807
W01A8.5.1	WBGene00012167	tofu-5	5.8507	0.177624	WBGene00010033	WBGene00010140		WBGene00000746
Y71D11A.1	WBGene00022103	cdh-12	5.8495	3.96687	WBGene00010034	WBGene00010159		WBGene00004228
R11A8.3	WBGene00011238	ugt-59	5.84837	3.2763	WBGene00010038	WBGene00010177		WBGene00010197
F56F11.4a.1	WBGene00018991	F56F11.4	5.84814	5.36111	WBGene00010045	WBGene00010195		WBGene00007941
F49E11.2.1	WBGene00009889	F49E11.2	5.84641	2.91518	WBGene00010047	WBGene00010205		WBGene00007554
C02F12.4	WBGene00006431	tag-52	5.84359	3.96172	WBGene00010050	WBGene00010212		WBGene00018679
C15H11.7	WBGene00003922	pas-1	5.84319	3.57738	WBGene00010061	WBGene00010230		WBGene00019127
C32E8.8	WBGene00004217	ptr-2	5.8424	1.98524	WBGene00010061	WBGene00010239		WBGene00016456
B0496.7	WBGene00015216	valv-1	5.84095	0.453474	WBGene00010079	WBGene00010244		WBGene00016157
D2089.8	WBGene00271706	D2089.8	5.8356	0.303661	WBGene00010080	WBGene00010246		WBGene00020561
ZK1025.7	WBGene00050875	bah-1	5.83391	0.985728	WBGene00010085	WBGene00010260		WBGene00007668
F40E10.4	WBGene00004854	slt-1	5.83226	0.923697	WBGene00010094	WBGene00010263		WBGene00000266
C27A2.8	WBGene00044387	C27A2.8	5.82747	2.62119	WBGene00010118	WBGene00010266		WBGene00022427
R07B7.3b	WBGene00004138	pqn-53	5.82603	2.94459	WBGene00010122	WBGene00010268		WBGene00022734
ZK686.6	WBGene00044799	ZK686.6	5.82471	2.53944	WBGene00010185	WBGene00010272		WBGene00008402
T21B10.6	WBGene00011888	cutl-15	5.81747	2.04138	WBGene00010193	WBGene00010294		WBGene00010725
R09E10.5	WBGene00011175	R09E10.5	5.81583	0.977803	WBGene00010197	WBGene00010295		WBGene00007150
H01G02.2	WBGene00010349	dyf-18	5.81524	2.06895	WBGene00010200	WBGene00010307		WBGene00004385
F32B5.1	WBGene00017975	F32B5.1	5.81447	0.703148	WBGene00010204	WBGene00010329		WBGene00001429
Y48C3A.16	WBGene00012996	pinn-4	5.81094	3.84335	WBGene00010209	WBGene00010332		WBGene00009120
C25F9.5.1	WBGene00007725	C25F9.5	5.80646	4.71541	WBGene00010214	WBGene00010333		WBGene00017037
K08D12.8	WBGene00195004	K08D12.8	5.80581	3.16112	WBGene00010223	WBGene00010335		WBGene00018161
Y48G1A.2	WBGene00021658	Y48G1A.2	5.80271	7.70401	WBGene00010225	WBGene00010345		WBGene00004917
Y113G7B.4	WBGene00013756	ftr-1	5.79876	2.19057	WBGene00010232	WBGene00010351		WBGene00001869
C54G6.2	WBGene00016931	C54G6.2	5.79859	6.49096	WBGene00010243	WBGene00010354		WBGene00019698
T05C12.10	WBGene00004264	qua-1	5.79659	1.92151	WBGene00010260	WBGene00010355		WBGene00012610
D2024.6.1	WBGene00000292	cap-1	5.79638	1.04865	WBGene00010267	WBGene00010361		WBGene00013324
Y42G9A.1	WBGene00021531	Y42G9A.1	5.79474	5.53923	WBGene00010274	WBGene00010405		WBGene00000419
F23F1.5	WBGene00017746	F23F1.5	5.7931	3.38301	WBGene00010277	WBGene00010405		WBGene00000923
B0507.1	WBGene00015218	B0507.1	5.79283	1.7071	WBGene00010285	WBGene00010446		WBGene00001110
Y32F6A.6	WBGene00044209	Y32F6A.6	5.79237	1.349	WBGene00010289	WBGene00010456		WBGene00008131
JC8.3b	WBGene00004424	rpl-12	5.7917	7.12336	WBGene00010291	WBGene00010471		WBGene00044620
F38E11.8	WBGene00014752	F38E11.8	5.78849	2.89645	WBGene00010293	WBGene00010481		WBGene00009013
T16G1.7	WBGene00011801	T16G1.7	5.78676	5.04994	WBGene00010296	WBGene00010498		WBGene00009825
C35E7.11	WBGene00016463	C35E7.11	5.78669	3.65551	WBGene00010303	WBGene00010500		WBGene00003921
D1081.4	WBGene00008382	D1081.4	5.78488	3.4475	WBGene00010303	WBGene00010504		WBGene00012348
B0304.3	WBGene00015135	cyp-23A1	5.78465	2.67068	WBGene00010305	WBGene00010520		WBGene00006787
F25H2.11	WBGene00009122	tct-1	5.78305	5.02826	WBGene00010310	WBGene00010542		WBGene00006755
W02A2.7	WBGene00003230	mex-5	5.77883	0.650461	WBGene00010319	WBGene00010565		WBGene00006503
F35C11.1.2	WBGene00003743	nlp-5	5.77748	1.17288	WBGene00010321	WBGene00010567		WBGene00004029
Y37E3.30	WBGene00235158	Y37E3.30	5.77482	1.55876	WBGene00010336	WBGene00010573		WBGene00011807
W07B3.2c.2	WBGene00001561	gei-4	5.76944	4.41392	WBGene00010339	WBGene00010575		WBGene00018853
Y45G5AM.1a.1	WBGene00003704	nhr-114	5.7674	3.47343	WBGene00010342	WBGene00010579		WBGene00004762
C05D12.2	WBGene00007340	C05D12.2	5.76328	3.34773	WBGene00010344	WBGene00010608		WBGene00016396
F59E11.6	WBGene00019112	F59E11.6	5.76159	3.68448	WBGene00010349	WBGene00010620		WBGene00004106
ZK596.1	WBGene00014006	ZK596.1	5.75778	3.03367	WBGene00010364	WBGene00010622
M02H5.5	WBGene00019743	nhr-203	5.75749	4.2623	WBGene00010396	WBGene00010624
Y39A1A.20	WBGene00012657	Y39A1A.20	5.7554	0.626291	WBGene00010403	WBGene00010648
T23D8.7	WBGene00011945	alg-5	5.75262	2.34029	WBGene00010409	WBGene00010657
Y54E10A.9a.1	WBGene00006888	vbh-1	5.75049	0.70706	WBGene00010416	WBGene00010658
F11G11.7	WBGene00001027	dnj-9	5.74676	3.82849	WBGene00010421	WBGene00010658
F09C6.9	WBGene00003706	nhr-116	5.74529	5.04081	WBGene00010422	WBGene00010659
T28D6.7	WBGene00012127	T28D6.7	5.74333	5.05217	WBGene00010433	WBGene00010670
C16C4.13	WBGene00015837	math-8	5.73347	1.25258	WBGene00010440	WBGene00010678
K05C4.6a.1	WBGene00001979	hmp-2	5.72961	7.64692	WBGene00010453	WBGene00010681
Y54G2A.4	WBGene00021870	samt-1	5.71963	1.51457	WBGene00010458	WBGene00010683
F40E3.2	WBGene00018230	mage-1	5.71949	5.88446	WBGene00010463	WBGene00010697
C27C7.4	WBGene00003663	nhr-73	5.71702	5.05141	WBGene00010464	WBGene00010714
B0403.6	WBGene00043982	B0403.6	5.71406	4.36063	WBGene00010475	WBGene00010725
T05A1.2	WBGene00000696	col-122	5.71291	1.87209	WBGene00010477	WBGene00010730
F31F4.12	WBGene00017961	nhr-180	5.71174	1.77138	WBGene00010480	WBGene00010741
ZK218.5	WBGene00013939	ZK218.5	5.70981	4.85185	WBGene00010485	WBGene00010755
C34C12.6	WBGene00007925	C34C12.6	5.70929	3.0104	WBGene00010487	WBGene00010758
Y57A10A.23.1	WBGene00013263	txdc-12.1	5.70152	2.16815	WBGene00010501	WBGene00010775
C04E12.4	WBGene00015434	C04E12.4	5.69615	1.52092	WBGene00010505	WBGene00010780
E02H9.8b.1	WBGene00003711	nhr-121	5.69599	0.871486	WBGene00010522	WBGene00010783
Y37A1A.3	WBGene00012536	Y37A1A.3	5.6941	19.4266	WBGene00010524	WBGene00010787
M18.7a.1	WBGene00000122	aly-3	5.68573	2.1926	WBGene00010539	WBGene00010789
F36H12.1	WBGene00018117	nlp-47	5.68066	2.76241	WBGene00010553	WBGene00010792
C05C12.4	WBGene00007336	C05C12.4	5.67991	0.749149	WBGene00010559	WBGene00010807
F20D1.9	WBGene00008979	slc-25A18.1	5.67905	2.66984	WBGene00010560	WBGene00010812
F19H6.6	WBGene00008961	F19H6.6	5.6779	1.88313	WBGene00010563	WBGene00010813
F14B8.7.2	WBGene00017449	otpl-3	5.67588	3.94716	WBGene00010564	WBGene00010815
T01B11.7.2	WBGene00003837	oat-1	5.67507	6.67299	WBGene00010573	WBGene00010828
Y70C5A.2	WBGene00013490	Y70C5A.2	5.67467	6.36988	WBGene00010573	WBGene00010832
F54E7.6	WBGene00018829	F54E7.6	5.6733	2.31269	WBGene00010593	WBGene00010838
T28A11.2	WBGene00020869	T28A11.2	5.6724	3.89731	WBGene00010594	WBGene00010839
R04A9.6	WBGene00019865	R04A9.6	5.67037	0.542486	WBGene00010609	WBGene00010846
Y66H1A.5	WBGene00022047	Y66H1A.5	5.66876	2.71619	WBGene00010614	WBGene00010877
C29E4.8.2	WBGene00002879	let-754	5.66832	2.27239	WBGene00010616	WBGene00010879
F41H10.4	WBGene00018317	F41H10.4	5.66549	2.13287	WBGene00010616	WBGene00010883
K03H9.2	WBGene00000651	col-75	5.66183	3.56264	WBGene00010621	WBGene00010884
R07E5.5	WBGene00011113	R07E5.5	5.65978	3.89146	WBGene00010630	WBGene00010887
T09D3.4	WBGene00020385	nhr-216	5.65751	3.08189	WBGene00010637	WBGene00010890
Y75B8A.28	WBGene00013559	Y75B8A.28	5.65749	3.07363	WBGene00010640	WBGene00010907
K07A1.7	WBGene00010614	cri-1	5.65746	4.03664	WBGene00010644	WBGene00010909
ZK6.7a.1	WBGene00022642	lipl-5	5.65667	2.84955	WBGene00010645	WBGene00010913
ZK6.7c.1	WBGene00022642	lipl-5	5.65667	2.84955	WBGene00010649	WBGene00010924
T27E9.3	WBGene00000407	cdk-5	5.651	2.8771	WBGene00010652	WBGene00010926
F56D2.4	WBGene00006731	uev-2	5.64638	4.62474	WBGene00010674	WBGene00010935
F36D1.9	WBGene00009468	F36D1.9	5.64303	1.79867	WBGene00010685	WBGene00010941
C17C3.12a.1	WBGene00015894	acdh-2	5.64301	2.95378	WBGene00010698	WBGene00010958
C16D2.3	WBGene00195144	C16D2.3	5.64288	1.78418	WBGene00010711	WBGene00010963
Y71H2B.11	WBGene00022198	Y71H2B.11	5.64234	4.60865	WBGene00010716	WBGene00010975
T28B4.3	WBGene00020886	ttr-6	5.64073	2.3833	WBGene00010718	WBGene00010977
C29F4.3	WBGene00007809	C29F4.3	5.63973	3.81496	WBGene00010722	WBGene00010981
C12D8.18	WBGene00044174	fipr-5	5.63873	4.84608	WBGene00010722	WBGene00010989
R07B7.8.1	WBGene00011092	R07B7.8	5.63374	3.17967	WBGene00010723	WBGene00010993
T01G6.7	WBGene00003645	nhr-55	5.62288	5.88895	WBGene00010725	WBGene00011026
Y71G12B.16	WBGene00022154	drag-1	5.61501	6.56533	WBGene00010726	WBGene00011036
T21H3.4c.1	WBGene00020663	cutl-22	5.61353	4.56507	WBGene00010731	WBGene00011039
ZK593.6a.1	WBGene00002981	lgg-2	5.61215	2.70425	WBGene00010734	WBGene00011041
F46G11.1	WBGene00018514	twnk-1	5.61129	1.70988	WBGene00010738	WBGene00011054
F52H3.4	WBGene00009946	ogr-2	5.6105	1.98429	WBGene00010740	WBGene00011059
ZK105.1	WBGene00022653	ZK105.1	5.60777	1.99581	WBGene00010746	WBGene00011060
T05C12.3	WBGene00011467	decr-1.3	5.60701	0.531506	WBGene00010749	WBGene00011062
C30G12.2	WBGene00016274	C30G12.2	5.60608	4.3541	WBGene00010756	WBGene00011064
K11G12.5.1	WBGene00019656	slc-25A10	5.60527	1.7674	WBGene00010759	WBGene00011078
F53C11.7.1	WBGene00009976	swan-2	5.60129	5.79388	WBGene00010761	WBGene00011082
M02D8.5	WBGene00019731	M02D8.5	5.59912	1.71565	WBGene00010767	WBGene00011107
M01B12.3	WBGene00000205	arx-7	5.59745	3.61737	WBGene00010784	WBGene00011119
F37H8.5	WBGene00009514	F37H8.5	5.5966	1.67821	WBGene00010788	WBGene00011123
F09F7.4a.1	WBGene00017301	hach-1	5.59617	0.193237	WBGene00010801	WBGene00011124
Y50D4B.6	WBGene00021745	Y50D4B.6	5.59245	4.60305	WBGene00010811	WBGene00011128
T05F1.3	WBGene00004488	rps-19	5.58938	5.2126	WBGene00010822	WBGene00011139
F20E11.13	WBGene00005374	srh-158	5.58924	3.07509	WBGene00010825	WBGene00011145
F44D12.4	WBGene00009681	gipc-2	5.58894	0.981821	WBGene00010827	WBGene00011162
K11H12.4	WBGene00019660	K11H12.4	5.58881	5.00652	WBGene00010828	WBGene00011165
W04A4.6	WBGene00012235	W04A4.6	5.58671	1.86272	WBGene00010834	WBGene00011175
ZK662.2	WBGene00014039	ZK662.2	5.58632	6.17704	WBGene00010835	WBGene00011191
C06A5.9	WBGene00004380	rnf-1	5.57716	1.8771	WBGene00010839	WBGene00011207
ZK945.1	WBGene00014164	lact-2	5.57665	2.79781	WBGene00010859	WBGene00011209
K08D10.4	WBGene00004385	rnp-2	5.57605	3.21579	WBGene00010872	WBGene00011220
F33A8.7	WBGene00009355	F33A8.7	5.57319	3.22244	WBGene00010881	WBGene00011221
Y38C1AA.7	WBGene00021398	Y38C1AA.7	5.57169	1.0252	WBGene00010888	WBGene00011224
C44B11.3	WBGene00003175	mec-12	5.57031	1.76812	WBGene00010889	WBGene00011232
B0547.4	WBGene00005086	srd-8	5.56973	2.90102	WBGene00010893	WBGene00011239
C44C10.3	WBGene00008084	C44C10.3	5.56633	8.43573	WBGene00010898	WBGene00011254
C02B4.1	WBGene00000082	adt-1	5.55984	2.45615	WBGene00010899	WBGene00011261
T10C6.6a.1	WBGene00011688	T10C6.6	5.55782	0.220295	WBGene00010901	WBGene00011266
T10C6.6c.1	WBGene00011688	T10C6.6	5.55782	0.220295	WBGene00010902	WBGene00011269
C26E1.3.1	WBGene00007749	ceh-79	5.55153	5.08368	WBGene00010906	WBGene00011272
F26F12.1	WBGene00000713	col-140	5.55118	5.7438	WBGene00010910	WBGene00011272
Y116A8C.35a.2	WBGene00006698	uaf-2	5.5509	9.10741	WBGene00010911	WBGene00011276
T19B4.5	WBGene00020558	T19B4.5	5.54927	2.15725	WBGene00010917	WBGene00011281
R06C1.1.1	WBGene00001836	hda-3	5.5462	17.0929	WBGene00010936	WBGene00011289
C50F2.7	WBGene00016840	C50F2.7	5.54568	2.33024	WBGene00010942	WBGene00011309
F59E12.12	WBGene00000252	bli-2	5.54565	0.53315	WBGene00010945	WBGene00011312
C35D6.5	WBGene00007962	C35D6.5	5.54558	5.17133	WBGene00010968	WBGene00011321
C52B9.7a.2	WBGene00003907	paf-2	5.54525	0.659914	WBGene00010970	WBGene00011334
F19H6.1.1	WBGene00008956	nekl-3	5.54053	1.88497	WBGene00010972	WBGene00011338
F47B10.7	WBGene00009818	acbp-3	5.53866	2.30443	WBGene00010973	WBGene00011350
C02F4.1.1	WBGene00000419	ced-5	5.53355	3.2692	WBGene00010976	WBGene00011353
C46H11.8	WBGene00016732	phat-1	5.53094	1.12925	WBGene00010988	WBGene00011361
M03A8.2.1	WBGene00019748	atg-2	5.52893	7.59496	WBGene00010998	WBGene00011374
F44A2.2	WBGene00018402	kvs-3	5.52704	5.64402	WBGene00011003	WBGene00011381
AC3.3	WBGene00000024	abu-1	5.52547	4.09733	WBGene00011017	WBGene00011383
F13D12.10	WBGene00008744	F13D12.10	5.5254	2.59581	WBGene00011019	WBGene00011391
C17E4.6	WBGene00007645	C17E4.6	5.52481	0.59428	WBGene00011020	WBGene00011397
Y38F2AR.2	WBGene00021420	trap-3	5.52228	1.57181	WBGene00011029	WBGene00011400
ZK1025.9	WBGene00003703	nhr-113	5.51643	3.32209	WBGene00011033	WBGene00011412
C26B2.6	WBGene00016128	elpc-4	5.51598	0.56241	WBGene00011034	WBGene00011416
Y55F3AR.1.1	WBGene00021932	cox-18	5.51493	5.71057	WBGene00011035	WBGene00011419
F48C1.1	WBGene00018594	aman-3	5.51476	1.79146	WBGene00011038	WBGene00011424
F32A5.5b.2	WBGene00000169	aqp-1	5.51324	2.5794	WBGene00011040	WBGene00011434
C29E4.11	WBGene00016208	C29E4.11	5.51029	2.39473	WBGene00011050	WBGene00011441
C34C6.5b.1	WBGene00007918	sphk-1	5.50041	2.31482	WBGene00011054	WBGene00011450
W01A8.2b	WBGene00012164	W01A8.2	5.49912	1.73651	WBGene00011055	WBGene00011467
F14F3.4	WBGene00008807	F14F3.4	5.49506	2.73795	WBGene00011061	WBGene00011472
Y40B10A.8a.1	WBGene00003676	nhr-86	5.49429	2.62515	WBGene00011063	WBGene00011476
C27A12.10	WBGene00023409	mbd-2	5.49329	7.28568	WBGene00011064	WBGene00011480
Y39C12A.2	WBGene00014883	Y39C12A.2	5.49251	1.21252	WBGene00011075	WBGene00011482
F56D6.16	WBGene00219304	F56D6.16	5.48733	1.92437	WBGene00011077	WBGene00011490
R07B1.4	WBGene00001784	gst-36	5.48721	0.890859	WBGene00011081	WBGene00011493
cTel54X.1	WBGene00008352	fbxa-6	5.48624	0.231822	WBGene00011083	WBGene00011495
Y71G12B.35	WBGene00185098	Y71G12B.35	5.48338	6.12511	WBGene00011089	WBGene00011509
K12H4.5	WBGene00019680	K12H4.5	5.48015	2.12183	WBGene00011092	WBGene00011513
C03A3.3	WBGene00007268	C03A3.3	5.47992	3.76834	WBGene00011094	WBGene00011514
T23B12.1	WBGene00020716	phf-30	5.47407	6.87911	WBGene00011095	WBGene00011523
Y102A11A.3	WBGene00022413	Y102A11A.3	5.46898	2.8887	WBGene00011105	WBGene00011526
C24B9.3	WBGene00016048	C24B9.3	5.46891	3.48995	WBGene00011110	WBGene00011529
K12B6.4	WBGene00019669	K12B6.4	5.46653	1.04427	WBGene00011112	WBGene00011529
Y11D7A.13	WBGene00012436	flh-3	5.46241	8.95379	WBGene00011113	WBGene00011530
R13F6.9	WBGene00004857	sma-3	5.46231	4.50167	WBGene00011123	WBGene00011551
F28H7.3	WBGene00009237	F28H7.3	5.46194	3.10347	WBGene00011137	WBGene00011558
T20F7.6	WBGene00020633	aakg-2	5.46118	2.60194	WBGene00011141	WBGene00011562
F55A11.2	WBGene00006373	syx-5	5.46085	3.63924	WBGene00011166	WBGene00011575
M03F4.6	WBGene00019759	M03F4.6	5.4594	1.65014	WBGene00011182	WBGene00011579
C54D2.5a.2	WBGene00000367	cca-1	5.45929	15.7956	WBGene00011212	WBGene00011593
K01G5.10	WBGene00010481	K01G5.10	5.45893	0.758817	WBGene00011213	WBGene00011599
F23H11.9b.1	WBGene00017763	crls-1	5.45806	1.86929	WBGene00011216	WBGene00011606
ZC204.14	WBGene00022564	ZC204.14	5.45721	3.99795	WBGene00011216	WBGene00011611
C01G12.10.2	WBGene00007250	nspb-8	5.45576	6.39251	WBGene00011222	WBGene00011613
Y73E7A.6.1	WBGene00022273	Y73E7A.6	5.45412	5.54089	WBGene00011223	WBGene00011635
F43C1.6	WBGene00023422	mrpl-21	5.44993	3.82653	WBGene00011225	WBGene00011638
ZK652.3	WBGene00044324	ufm-1	5.44465	3.08067	WBGene00011227	WBGene00011644
DY3.1	WBGene00006574	tin-13	5.44171	2.48574	WBGene00011235	WBGene00011645
W04C9.2	WBGene00021024	W04C9.2	5.43841	3.96438	WBGene00011238	WBGene00011677
C37C3.6a.1	WBGene00003242	mig-6	5.43824	1.19091	WBGene00011244	WBGene00011679
DY3.5	WBGene00004115	pqn-26	5.43176	2.78441	WBGene00011247	WBGene00011687
F54B11.5	WBGene00010028	F54B11.5	5.42785	3.76571	WBGene00011258	WBGene00011688
C04E6.7	WBGene00015423	C04E6.7	5.4198	3.92883	WBGene00011278	WBGene00011688
Y39G10AR.6	WBGene00021464	ugt-31	5.41938	4.39515	WBGene00011280	WBGene00011694
Y50C1A.2	WBGene00021734	Y50C1A.2	5.41797	3.21295	WBGene00011283	WBGene00011708
F45B8.3	WBGene00009720	F45B8.3	5.41443	4.33513	WBGene00011284	WBGene00011718
C25E10.9	WBGene00023417	swm-1	5.4131	2.43463	WBGene00011286	WBGene00011729
R05A10.2	WBGene00011019	R05A10.2	5.40577	4.15069	WBGene00011298	WBGene00011730
C24B5.3	WBGene00004216	ptr-1	5.40499	1.11022	WBGene00011306	WBGene00011731
F28A10.6	WBGene00017874	acdh-9	5.39966	1.9969	WBGene00011307	WBGene00011740
C48B6.10	WBGene00016746	C48B6.10	5.39922	2.118	WBGene00011313	WBGene00011740
Y73C8C.2	WBGene00022261	clec-210	5.3939	4.72123	WBGene00011314	WBGene00011762
Y52B11A.19	WBGene00206530	Y52B11A.19	5.39015	4.09598	WBGene00011315	WBGene00011774
F57B10.9	WBGene00019006	spg-20	5.38926	1.97215	WBGene00011319	WBGene00011802
Y75B8A.8	WBGene00013545	Y75B8A.8	5.38895	2.78226	WBGene00011320	WBGene00011803
C03A7.8	WBGene00000030	abu-7	5.38809	8.15438	WBGene00011328	WBGene00011804
F20B10.1	WBGene00003772	nlr-1	5.38651	2.43878	WBGene00011331	WBGene00011813
T24F1.5	WBGene00011997	nlp-51	5.38622	2.27855	WBGene00011337	WBGene00011819
VW02B12L.3.1	WBGene00012156	ebp-2	5.38531	5.77672	WBGene00011351	WBGene00011833
T01C3.3	WBGene00011320	T01C3.3	5.38373	5.10684	WBGene00011364	WBGene00011836
C36H8.2	WBGene00002128	inx-6	5.38259	5.18	WBGene00011366	WBGene00011850
ZK1098.8	WBGene00003504	mut-7	5.38134	0.838486	WBGene00011382	WBGene00011854
F57H12.3	WBGene00003879	ora-1	5.38109	1.10547	WBGene00011397	WBGene00011858
F10E7.8c.1	WBGene00017349	farl-11	5.38038	2.50857	WBGene00011407	WBGene00011867
B0213.2	WBGene00003765	nlp-27	5.37991	5.31855	WBGene00011411	WBGene00011869
B0035.10	WBGene00001919	his-45	5.37954	4.3212	WBGene00011417	WBGene00011871
F59F3.6	WBGene00010335	F59F3.6	5.3779	1.65699	WBGene00011420	WBGene00011872
D2062.12	WBGene00044301	lgc-28	5.37756	1.76751	WBGene00011430	WBGene00011877
Y52D3.1a.1	WBGene00013132	strd-1	5.36922	1.28197	WBGene00011439	WBGene00011879
C45B2.2	WBGene00016659	C45B2.2	5.36913	0.667035	WBGene00011440	WBGene00011916
F55G11.1	WBGene00010122	F55G11.1	5.36878	6.58141	WBGene00011443	WBGene00011917
W03G1.1	WBGene00001625	glt-7	5.36765	0.935003	WBGene00011444	WBGene00011923
K08F8.2	WBGene00000220	atf-2	5.36129	2.79534	WBGene00011449	WBGene00011924
F57C2.1	WBGene00010193	btb-20	5.3605	3.01821	WBGene00011451	WBGene00011926
Y43F8C.20	WBGene00012840	grsp-1	5.35336	2.80587	WBGene00011453	WBGene00011953
C48D5.3	WBGene00008180	C48D5.3	5.35314	5.82953	WBGene00011464	WBGene00011955
K01G5.3	WBGene00010477	enu-3.6	5.35056	2.34448	WBGene00011481	WBGene00011958
B0393.9a.1	WBGene00044636	B0393.9	5.34592	3.48823	WBGene00011489	WBGene00011959
F21D5.8	WBGene00009013	mrps-33	5.34431	3.38789	WBGene00011497	WBGene00011968
Y63D3A.5.1	WBGene00006565	tfg-1	5.34369	1.54175	WBGene00011510	WBGene00011971
C53B7.4	WBGene00000210	asg-2	5.34316	1.574	WBGene00011517	WBGene00011971
F54C8.3.1	WBGene00001284	emb-30	5.33696	1.23751	WBGene00011524	WBGene00011974
T05G5.6.1	WBGene00001155	ech-6	5.33504	0.614699	WBGene00011527	WBGene00011975
M176.2	WBGene00010941	gss-1	5.33424	1.40183	WBGene00011528	WBGene00012023
Y106G6H.14	WBGene00013724	Y106G6H.14	5.33113	1.76628	WBGene00011535	WBGene00012027
Y95D11A.1	WBGene00013605	Y95D11A.1	5.32561	2.79598	WBGene00011540	WBGene00012032
C35D10.6	WBGene00016443	C35D10.6	5.32372	1.6019	WBGene00011554	WBGene00012034
F59H6.10	WBGene00019140	bath-3	5.3234	2.11301	WBGene00011573	WBGene00012084
T27A1.6	WBGene00003106	mab-9	5.31461	11.5202	WBGene00011578	WBGene00012094
ZK666.7	WBGene00014047	clec-61	5.31275	3.70048	WBGene00011581	WBGene00012101
F32H2.5	WBGene00009342	fasn-1	5.31175	2.80646	WBGene00011583	WBGene00012103
T01D1.2e.2	WBGene00001340	etr-1	5.31002	4.87677	WBGene00011608	WBGene00012105
D2089.1b.1	WBGene00004704	rsp-7	5.30879	5.29812	WBGene00011610	WBGene00012109
Y59E9AL.36	WBGene00195093	Y59E9AL.36	5.3073	2.1278	WBGene00011622	WBGene00012110
Y17D7C.3	WBGene00045366	Y17D7C.3	5.30681	6.71208	WBGene00011639	WBGene00012118
T22F7.1	WBGene00020701	T22F7.1	5.30283	4.18911	WBGene00011648	WBGene00012124
Y63D3A.7	WBGene00013406	Y63D3A.7	5.30223	2.93456	WBGene00011660	WBGene00012135
F22F4.1	WBGene00017716	sups-1	5.30174	1.28391	WBGene00011662	WBGene00012144
C33C12.6	WBGene00016338	srb-14	5.29973	6.51708	WBGene00011663	WBGene00012145
ZC239.6.1	WBGene00022569	ZC239.6	5.29687	2.27006	WBGene00011664	WBGene00012148
T07H3.1	WBGene00006464	bath-47	5.2958	2.61505	WBGene00011665	WBGene00012150
F59E11.5.1	WBGene00019111	F59E11.5	5.29559	12.8949	WBGene00011675	WBGene00012156
C09F9.4	WBGene00007481	C09F9.4	5.29263	3.59305	WBGene00011676	WBGene00012162
T12E12.2	WBGene00020463	cec-6	5.2848	1.69988	WBGene00011688	WBGene00012164
C34B2.10	WBGene00016395	spcs-1	5.28275	1.67836	WBGene00011688	WBGene00012165
Y48E1B.16	WBGene00013013	clec-145	5.28192	2.88175	WBGene00011699	WBGene00012166
W08E12.6	WBGene00021087	W08E12.6	5.28166	0.985486	WBGene00011712	WBGene00012167
K09B11.4	WBGene00010711	K09B11.4	5.27996	8.82021	WBGene00011713	WBGene00012170
B0432.3	WBGene00015185	mrpl-41	5.27805	6.30079	WBGene00011719	WBGene00012175
Y119D3B.21	WBGene00022497	Y119D3B.21	5.27764	2.16077	WBGene00011723	WBGene00012176
F31F6.5	WBGene00000902	daf-6	5.27685	2.56294	WBGene00011726	WBGene00012196
Y6D1A.2	WBGene00012396	Y6D1A.2	5.27518	2.47159	WBGene00011727	WBGene00012226
H20E11.2	WBGene00019214	H20E11.2	5.27281	3.73276	WBGene00011733	WBGene00012231
M02H5.1	WBGene00003689	nhr-99	5.26799	6.31578	WBGene00011742	WBGene00012235
ZC250.3	WBGene00022577	nstp-3	5.26441	1.60271	WBGene00011743	WBGene00012243
M01B2.8	WBGene00010801	M01B2.8	5.2638	2.38187	WBGene00011745	WBGene00012252
Y38H8A.3	WBGene00012637	Y38H8A.3	5.2611	0.462911	WBGene00011746	WBGene00012265
Y42H9AR.1.2	WBGene00021536	Y42H9AR.1	5.26054	5.65357	WBGene00011753	WBGene00012271
B0047.5	WBGene00015016	bath-14	5.25742	2.50324	WBGene00011754	WBGene00012275
C01F1.5	WBGene00015300	C01F1.5	5.24758	1.646	WBGene00011757	WBGene00012289
F38A1.8	WBGene00009521	F38A1.8	5.24675	1.89574	WBGene00011760	WBGene00012290
F17C8.1	WBGene00000068	acy-1	5.24052	2.31462	WBGene00011765	WBGene00012297
Y66H1A.3	WBGene00022045	mrpl-55	5.23731	5.94041	WBGene00011768	WBGene00012315
T18D3.4	WBGene00003514	myo-2	5.23677	5.28461	WBGene00011773	WBGene00012347
C04F12.9.2	WBGene00007303	rnh-1.3	5.23423	3.01184	WBGene00011776	WBGene00012361
F58D5.3	WBGene00010243	F58D5.3	5.23239	2.05262	WBGene00011776	WBGene00012362
F55A11.1	WBGene00010075	F55A11.1	5.22867	1.76293	WBGene00011793	WBGene00012376
R09H10.4	WBGene00004228	ptr-14	5.22834	2.27448	WBGene00011798	WBGene00012376
F08G5.5b	WBGene00008583	ugt-65	5.22739	4.60132	WBGene00011801	WBGene00012399
F26A3.8c	WBGene00004508	rrf-1	5.22554	3.55069	WBGene00011807	WBGene00012421
K09E9.2.2	WBGene00010725	erv-46	5.22501	2.47566	WBGene00011809	WBGene00012431
C27F2.7	WBGene00016169	C27F2.7	5.2238	2.72513	WBGene00011820	WBGene00012433
Y57G11C.8	WBGene00013306	Y57G11C.8	5.22197	2.71956	WBGene00011824	WBGene00012437
Y73C8B.4	WBGene00002246	lag-2	5.21997	6.85305	WBGene00011830	WBGene00012440
ZC47.3	WBGene00013836	fbxa-29	5.2196	1.21759	WBGene00011831	WBGene00012443
ZK632.3.1	WBGene00014012	riok-3	5.21958	2.70639	WBGene00011838	WBGene00012457
T20B12.7	WBGene00020604	T20B12.7	5.21841	5.0212	WBGene00011851	WBGene00012459
C03G6.2	WBGene00005947	srx-56	5.2139	1.85758	WBGene00011857	WBGene00012463
ZK1307.8.3	WBGene00014249	ZK1307.8	5.21331	3.2677	WBGene00011882	WBGene00012464
H21P03.2	WBGene00010409	H21P03.2	5.21025	3.82266	WBGene00011883	WBGene00012466
F15E6.4	WBGene00017485	F15E6.4	5.2013	3.23588	WBGene00011888	WBGene00012478
C44C8.6.2	WBGene00007007	mak-2	5.19844	3.25543	WBGene00011896	WBGene00012481
Y92C3B.3b.2	WBGene00004277	rab-18	5.19643	2.85138	WBGene00011897	WBGene00012484
T07D10.10	WBGene00194657	T07D10.10	5.19631	2.02074	WBGene00011932	WBGene00012487
F57G8.5	WBGene00010214	slc-9B.2	5.19529	8.88341	WBGene00011933	WBGene00012513
T13F3.6.1	WBGene00011753	T13F3.6	5.19483	2.22781	WBGene00011945	WBGene00012514
K08A2.5a.2	WBGene00003678	nhr-88	5.19478	6.04925	WBGene00011950	WBGene00012526
F23G4.1	WBGene00044574	F23G4.1	5.19478	1.54783	WBGene00011952	WBGene00012530
T06E4.12	WBGene00044011	T06E4.12	5.19373	8.27265	WBGene00011966	WBGene00012538
F01D5.10	WBGene00008500	F01D5.10	5.19221	4.08749	WBGene00011984	WBGene00012544
F54E4.4	WBGene00010060	F54E4.4	5.19167	1.82977	WBGene00011985	WBGene00012547
W04G3.3	WBGene00012257	lpr-4	5.18892	2.90093	WBGene00011988	WBGene00012554
M01F1.2.1	WBGene00004428	rpl-16	5.18778	3.81432	WBGene00011997	WBGene00012559
Y71F9AM.6	WBGene00022122	trap-1	5.18563	1.81859	WBGene00011999	WBGene00012564
T07D3.9a.2	WBGene00020311	T07D3.9	5.18393	1.52925	WBGene00012014	WBGene00012569
Y70D2A.1	WBGene00013496	Y70D2A.1	5.18167	3.68393	WBGene00012015	WBGene00012582
T14A8.1	WBGene00004363	ric-3	5.18105	2.91207	WBGene00012028	WBGene00012596
T03G6.1	WBGene00020194	T03G6.1	5.18068	1.54466	WBGene00012046	WBGene00012608
F55H2.6	WBGene00000550	clu-1	5.18047	3.33995	WBGene00012097	WBGene00012615
F43D2.6	WBGene00044191	F43D2.6	5.17615	3.47208	WBGene00012111	WBGene00012621
F09E5.1	WBGene00004034	pkc-3	5.17565	0.220252	WBGene00012122	WBGene00012626
Y75B12B.5	WBGene00000879	cyn-3	5.1701	1.56431	WBGene00012123	WBGene00012628
ZC262.7	WBGene00043948	ZC262.7	5.16847	1.25935	WBGene00012127	WBGene00012637
F37A4.9	WBGene00018137	bath-41	5.1675	3.00942	WBGene00012136	WBGene00012657
T09F3.5	WBGene00011664	T09F3.5	5.16571	4.12096	WBGene00012137	WBGene00012659
F20H11.2	WBGene00002889	let-765	5.16369	6.74121	WBGene00012142	WBGene00012660
F54B11.8	WBGene00010031	F54B11.8	5.16329	2.93509	WBGene00012143	WBGene00012662
Y47D3B.1	WBGene00012939	subs-4	5.15943	1.20502	WBGene00012149	WBGene00012669
K07G5.5	WBGene00010644	K07G5.5	5.15901	4.45132	WBGene00012156	WBGene00012673
F57B9.9	WBGene00004133	abu-13	5.15764	2.06397	WBGene00012158	WBGene00012683
W09G10.3	WBGene00021116	ncs-6	5.15533	0.896721	WBGene00012187	WBGene00012686
F21G4.3	WBGene00009024	F21G4.3	5.15405	3.56312	WBGene00012201	WBGene00012689
W01A11.4	WBGene00002273	lec-10	5.15309	1.75919	WBGene00012204	WBGene00012694
F40F12.4	WBGene00009593	mam-7	5.14733	2.09313	WBGene00012206	WBGene00012738
T15B12.1a.2	WBGene00020530	T15B12.1	5.14718	1.8899	WBGene00012210	WBGene00012750
T12G3.2a.3	WBGene00011738	T12G3.2	5.14532	4.23613	WBGene00012220	WBGene00012760
M03A8.4	WBGene00001572	gei-15	5.14398	2.19838	WBGene00012222	WBGene00012764
C35E7.4	WBGene00016456	C35E7.4	5.14296	2.31422	WBGene00012222	WBGene00012769
F54B3.3.1	WBGene00010015	atad-3	5.14195	3.01384	WBGene00012230	WBGene00012776
C46F9.3	WBGene00016719	math-24	5.14117	1.26576	WBGene00012239	WBGene00012778
F41C6.6	WBGene00018279	F41C6.6	5.13244	1.77103	WBGene00012239	WBGene00012804
ZC84.6	WBGene00013849	ZC84.6	5.12911	2.8129	WBGene00012244	WBGene00012819
F09E5.8	WBGene00017286	F09E5.8	5.12619	3.35721	WBGene00012245	WBGene00012825
C48B4.13	WBGene00008176	C48B4.13	5.12555	2.4224	WBGene00012251	WBGene00012829
C18D4.8	WBGene00007677	C18D4.8	5.12375	2.3679	WBGene00012253	WBGene00012833
C17H12.12	WBGene00015937	C17H12.12	5.12219	2.04906	WBGene00012256	WBGene00012853
ZC443.6	WBGene00013901	ugt-16	5.11957	2.86378	WBGene00012257	WBGene00012861
F08H9.8	WBGene00008596	clec-54	5.11442	3.06	WBGene00012261	WBGene00012864
Y92H12BR.4	WBGene00022370	Y92H12BR.4	5.11143	4.69209	WBGene00012270	WBGene00012883
Y66D12A.13	WBGene00013439	Y66D12A.13	5.11012	3.8908	WBGene00012276	WBGene00012886
K04F10.2	WBGene00019395	K04F10.2	5.10756	8.61996	WBGene00012304	WBGene00012892
C15H9.5.1	WBGene00015801	C15H9.5	5.10531	4.52824	WBGene00012317	WBGene00012901
F25G6.8	WBGene00017799	F25G6.8	5.1038	2.6786	WBGene00012322	WBGene00012909
C56G2.7	WBGene00016981	rpn-13	5.10329	3.39922	WBGene00012324	WBGene00012917
Y57G11C.34	WBGene00013324	mrps-7	5.10262	3.16474	WBGene00012330	WBGene00012932
C25G6.4	WBGene00016109	C25G6.4	5.0966	1.99244	WBGene00012337	WBGene00012933
T22B11.2	WBGene00044620	bus-4	5.09293	2.35894	WBGene00012343	WBGene00012935
C49A9.8.1	WBGene00016762	ugt-24	5.09189	3.19971	WBGene00012346	WBGene00012939
C08H9.10	WBGene00007469	chil-4	5.08943	6.66024	WBGene00012348	WBGene00012943
C16C10.11.2	WBGene00007630	har-1	5.08781	2.25125	WBGene00012351	WBGene00012960
T25F10.6a.1	WBGene00020808	clik-1	5.08471	2.03616	WBGene00012360	WBGene00012968
F08C6.7	WBGene00006827	unc-98	5.0841	2.78349	WBGene00012364	WBGene00012974
T01D1.2g.1	WBGene00001340	etr-1	5.08347	1.65776	WBGene00012366	WBGene00012977
C44H4.1	WBGene00008093	lron-1	5.076	0.498944	WBGene00012368	WBGene00012979
F53A10.2d.1	WBGene00018734	F53A10.2	5.07143	2.81014	WBGene00012389	WBGene00012982
Y18D10A.25	WBGene00001433	fkb-8	5.06885	1.95859	WBGene00012391	WBGene00012983
R09D1.10	WBGene00011166	chil-22	5.06867	2.12409	WBGene00012395	WBGene00012992
F25C8.5	WBGene00044187	ttll-9	5.06814	3.22359	WBGene00012396	WBGene00013007
C08H9.12	WBGene00007471	chil-6	5.06766	7.29898	WBGene00012398	WBGene00013018
E01A2.5	WBGene00017087	E01A2.5	5.06666	2.55599	WBGene00012404	WBGene00013020
C06A5.6.1	WBGene00015504	simr-1	5.06613	1.30447	WBGene00012418	WBGene00013026
F13B9.2	WBGene00017420	F13B9.2	5.06501	2.40036	WBGene00012436	WBGene00013029
T23G11.3.1	WBGene00001595	gld-1	5.06475	0.201929	WBGene00012439	WBGene00013038
Y37E3.3	WBGene00021347	rpb-10	5.06383	4.69123	WBGene00012444	WBGene00013046
C01F1.6	WBGene00015301	C01F1.6	5.0637	3.41049	WBGene00012445	WBGene00013073
Y53C12A.3	WBGene00013139	Y53C12A.3	5.06105	2.41215	WBGene00012456	WBGene00013074
T12G3.7	WBGene00011742	tgn-38	5.06073	4.81501	WBGene00012471	WBGene00013075
K07C11.4	WBGene00019477	cest-17	5.05921	2.07173	WBGene00012483	WBGene00013081
Y12A6A.1	WBGene00012439	Y12A6A.1	5.0541	4.38644	WBGene00012518	WBGene00013095
C40H1.9	WBGene00008044	C40H1.9	5.04641	1.50087	WBGene00012525	WBGene00013101
Y18H1A.4.2	WBGene00021210	Y18H1A.4	5.04513	3.92137	WBGene00012528	WBGene00013132
F36H9.5	WBGene00018113	F36H9.5	5.04331	4.36923	WBGene00012531	WBGene00013134
B0432.13.1	WBGene00015194	trul-1	5.04233	1.59668	WBGene00012535	WBGene00013150
R06F6.12	WBGene00023418	R06F6.12	5.04082	3.08056	WBGene00012536	WBGene00013151
F16F9.2	WBGene00001068	dpy-6	5.03707	4.0704	WBGene00012540	WBGene00013166
H35B03.1.1	WBGene00019263	H35B03.1	5.03692	7.47133	WBGene00012545	WBGene00013181
C49A1.10	WBGene00008191	C49A1.10	5.03674	1.75823	WBGene00012550	WBGene00013187
Y43F11A.5	WBGene00012845	set-24	5.03474	2.64589	WBGene00012550	WBGene00013198
T25G12.4	WBGene00004270	rab-6.2	5.03204	2.38799	WBGene00012553	WBGene00013213
Y6G8.2c	WBGene00012404	Y6G8.2	5.03153	4.89468	WBGene00012556	WBGene00013214
F34D6.4	WBGene00018023	set-11	5.02718	3.29518	WBGene00012566	WBGene00013218
K02E10.1	WBGene00019317	K02E10.1	5.02414	2.69397	WBGene00012583	WBGene00013222
T28F3.9	WBGene00012135	T28F3.9	5.02257	1.43726	WBGene00012592	WBGene00013225
C44B9.5	WBGene00008082	com-1	5.01859	1.4323	WBGene00012593	WBGene00013227
C35A11.2.1	WBGene00016429	C35A11.2	5.0112	0.50684	WBGene00012604	WBGene00013232
K07A1.17	WBGene00044987	K07A1.17	5.0109	3.31657	WBGene00012607	WBGene00013237
ZK1307.6	WBGene00001510	fzr-1	5.00605	1.71236	WBGene00012610	WBGene00013238
C30H6.2	WBGene00006487	zipt-17	5.00273	4.50487	WBGene00012623	WBGene00013246
T07A5.2	WBGene00006785	unc-50	5.00031	1.55035	WBGene00012635	WBGene00013248
Y47D7A.13	WBGene00021625	Y47D7A.13	5.00009	8.62586	WBGene00012644	WBGene00013250
T09B4.1.1	WBGene00020375	pigv-1	4.9964	0.960757	WBGene00012648	WBGene00013252
C50F4.8	WBGene00008233	C50F4.8	4.99622	1.30528	WBGene00012670	WBGene00013268
Y47G6A.27	WBGene00021651	miro-3	4.98891	1.88843	WBGene00012675	WBGene00013273
ZC204.12	WBGene00022562	ZC204.12	4.98848	0.862432	WBGene00012678	WBGene00013292
T02G6.10	WBGene00077772	T02G6.10	4.98776	2.46079	WBGene00012680	WBGene00013293
C13F10.5	WBGene00015744	C13F10.5	4.98608	1.77122	WBGene00012696	WBGene00013340
CD4.6	WBGene00003927	pas-6	4.98607	4.07484	WBGene00012700	WBGene00013344
Y53C10A.13	WBGene00014917	fbxa-122	4.98296	1.30077	WBGene00012704	WBGene00013353
T05C12.2	WBGene00000053	acr-14	4.98044	2.53647	WBGene00012718	WBGene00013358
F58G4.1	WBGene00019064	myo-5	4.97608	2.52098	WBGene00012727	WBGene00013362
C02B8.3	WBGene00015322	C02B8.3	4.97492	3.09733	WBGene00012740	WBGene00013367
T13H5.6	WBGene00011760	T13H5.6	4.9743	2.32908	WBGene00012755	WBGene00013378
D2030.4	WBGene00008414	D2030.4	4.97284	0.402085	WBGene00012768	WBGene00013380
B0303.4.1	WBGene00015126	B0303.4	4.96898	1.6943	WBGene00012794	WBGene00013387
ZK688.2	WBGene00022797	best-24	4.96874	1.86012	WBGene00012806	WBGene00013401
F54D5.12	WBGene00010055	F54D5.12	4.96853	1.1441	WBGene00012811	WBGene00013409
B0393.5	WBGene00007170	B0393.5	4.96535	1.48133	WBGene00012824	WBGene00013415
C36F7.1	WBGene00007984	irx-1	4.9602	6.53192	WBGene00012828	WBGene00013431
F35C11.2	WBGene00009401	F35C11.2	4.95949	0.453511	WBGene00012830	WBGene00013445
ZK673.3	WBGene00003038	lin-56	4.95506	2.5226	WBGene00012840	WBGene00013450
B0416.6	WBGene00001638	gly-13	4.95148	1.91357	WBGene00012845	WBGene00013458
F52F12.1b.1	WBGene00003842	oct-1	4.95084	4.41091	WBGene00012850	WBGene00013471
M02H5.8b.1	WBGene00019744	M02H5.8	4.95039	4.95241	WBGene00012859	WBGene00013506
Y55D5A.6	WBGene00021919	cutl-25	4.94951	2.40609	WBGene00012863	WBGene00013542
E01G6.1	WBGene00008449	E01G6.1	4.94763	2.11419	WBGene00012879	WBGene00013552
C40H1.1	WBGene00000770	cpb-1	4.94393	1.30572	WBGene00012885	WBGene00013554
C25G6.3	WBGene00016108	C25G6.3	4.93815	4.34249	WBGene00012904	WBGene00013557
K11D12.8	WBGene00019648	K11D12.8	4.93636	5.97594	WBGene00012906	WBGene00013558
Y110A7A.3	WBGene00006797	unc-63	4.93191	1.46217	WBGene00012907	WBGene00013569
Y65B4BR.3	WBGene00004235	ptr-21	4.93165	1.81235	WBGene00012908	WBGene00013573
F09E8.5	WBGene00008625	scl-14	4.92192	3.61979	WBGene00012909	WBGene00013585
F56F11.2	WBGene00018989	F56F11.2	4.92068	3.77824	WBGene00012920	WBGene00013593
F39E9.2	WBGene00018195	btb-16	4.91603	2.98328	WBGene00012921	WBGene00013594
T22B3.1	WBGene00001079	dpy-20	4.91539	2.27804	WBGene00012928	WBGene00013595
EEED8.14	WBGene00017142	EEED8.14	4.91486	3.385	WBGene00012931	WBGene00013606
T07C12.14	WBGene00044204	suds-3	4.9121	3.10636	WBGene00012941	WBGene00013611
C49C3.9	WBGene00008199	C49C3.9	4.91187	3.00957	WBGene00012947	WBGene00013612
C10F3.6.2	WBGene00001508	fut-8	4.91043	2.31011	WBGene00012950	WBGene00013624
Y71H2AR.1	WBGene00022188	txdc-17	4.90731	2.24484	WBGene00012953	WBGene00013644
T22E5.2	WBGene00001622	glt-4	4.90662	1.73907	WBGene00012961	WBGene00013668
T28F4.2	WBGene00012137	asic-2	4.9052	4.25612	WBGene00012996	WBGene00013674
C35E7.6	WBGene00016458	C35E7.6	4.90399	3.1945	WBGene00013009	WBGene00013677
F29A7.4	WBGene00017914	F29A7.4	4.9026	6.54255	WBGene00013013	WBGene00013690
C15H9.6a.2	WBGene00002007	hsp-3	4.90107	0.8698	WBGene00013015	WBGene00013700
ZK121.2	WBGene00022664	ZK121.2	4.89712	3.85133	WBGene00013024	WBGene00013702
K10G6.5	WBGene00044381	K10G6.5	4.89374	4.24022	WBGene00013027	WBGene00013710
C44C1.1	WBGene00016641	C44C1.1	4.89284	3.27114	WBGene00013030	WBGene00013718
T04G9.5	WBGene00020216	trap-2	4.8913	2.34873	WBGene00013037	WBGene00013724
Y43F8B.14	WBGene00012824	Y43F8B.14	4.89038	3.02534	WBGene00013039	WBGene00013737
K08D10.14.1	WBGene00219216	K08D10.14	4.88626	4.04361	WBGene00013041	WBGene00013740
F57A10.3	WBGene00001813	haf-3	4.88569	2.43936	WBGene00013042	WBGene00013746
F36F2.2	WBGene00009476	F36F2.2	4.88534	2.47866	WBGene00013042	WBGene00013758
Y44E3B.1a.2	WBGene00021552	zip-4	4.88091	0.342307	WBGene00013042	WBGene00013765
R02F2.2	WBGene00019832	osg-1	4.88087	1.76521	WBGene00013042	WBGene00013771
F09F9.1	WBGene00017306	F09F9.1	4.87892	1.59032	WBGene00013094	WBGene00013782
ZK112.5	WBGene00022661	ZK112.5	4.87889	8.03004	WBGene00013098	WBGene00013790
Y59E9AL.4	WBGene00021994	Y59E9AL.4	4.87858	2.39258	WBGene00013106	WBGene00013836
Y111B2A.13	WBGene00013736	gtf-2A2	4.87824	2.37196	WBGene00013130	WBGene00013846
Y6D1A.1	WBGene00012395	Y6D1A.1	4.87763	2.72709	WBGene00013139	WBGene00013850
F10G7.2	WBGene00006626	tsn-1	4.87674	1.82352	WBGene00013144	WBGene00013852
H23N18.5	WBGene00019236	H23N18.5	4.8745	3.72798	WBGene00013146	WBGene00013860
C32F10.4	WBGene00016332	C32F10.4	4.87302	1.82406	WBGene00013147	WBGene00013863
F54C4.1	WBGene00018793	mrpl-40	4.87155	2.50032	WBGene00013168	WBGene00013873
Y41C4A.8	WBGene00012755	Y41C4A.8	4.87116	2.50277	WBGene00013176	WBGene00013875
W06F12.1b.1	WBGene00003048	lit-1	4.87055	2.59446	WBGene00013180	WBGene00013880
C30G4.3	WBGene00001537	gcy-11	4.86909	3.81014	WBGene00013197	WBGene00013891
C56C10.6	WBGene00016963	C56C10.6	4.866	1.95381	WBGene00013208	WBGene00013899
T04F8.4	WBGene00011443	cutl-11	4.86599	3.53958	WBGene00013211	WBGene00013903
T24D1.2	WBGene00011985	T24D1.2	4.86555	2.5138	WBGene00013219	WBGene00013914
Y53C12A.1	WBGene00006940	wee-1.3	4.86274	1.07174	WBGene00013236	WBGene00013919
F59A3.1	WBGene00019074	cpd-1	4.86219	18.6848	WBGene00013238	WBGene00013919
C04G6.3	WBGene00004040	pld-1	4.861	4.56688	WBGene00013239	WBGene00013923
Y73F8A.27	WBGene00013532	Y73F8A.27	4.85821	2.20231	WBGene00013247	WBGene00013924
F59D12.5	WBGene00010332	F59D12.5	4.85664	1.42711	WBGene00013249	WBGene00013926
T22D1.4	WBGene00020683	ribo-1	4.85351	0.851458	WBGene00013251	WBGene00013946
Y41D4B.18	WBGene00021520	Y41D4B.18	4.85278	1.69834	WBGene00013253	WBGene00013959
F17C8.9	WBGene00185014	F17C8.9	4.85267	4.44685	WBGene00013258	WBGene00013964
F49E12.12	WBGene00009904	F49E12.12	4.85239	2.37348	WBGene00013263	WBGene00013969
F35E2.6	WBGene00009413	oac-19	4.85028	0.90589	WBGene00013264	WBGene00013970
K01A12.3	WBGene00019287	K01A12.3	4.84916	1.33049	WBGene00013270	WBGene00013986
F32A11.3	WBGene00009308	F32A11.3	4.84849	1.31948	WBGene00013292	WBGene00014000
F14B4.2a.1	WBGene00008780	hxk-1	4.84812	2.11441	WBGene00013306	WBGene00014012
Y24D9A.8a.1	WBGene00021286	tald-1	4.84635	1.15737	WBGene00013313	WBGene00014014
C07D10.4	WBGene00003526	nas-7	4.84487	2.23921	WBGene00013324	WBGene00014015
ZK228.3	WBGene00013946	ZK228.3	4.84446	1.83246	WBGene00013325	WBGene00014017
Y49A3A.3	WBGene00013026	Y49A3A.3	4.84346	1.5461	WBGene00013329	WBGene00014021
Y41C4A.2	WBGene00012750	faah-6	4.83888	1.87018	WBGene00013330	WBGene00014024
C46G7.1	WBGene00016721	C46G7.1	4.83726	2.36313	WBGene00013349	WBGene00014036
T01C3.7.1	WBGene00001423	fib-1	4.83611	2.97659	WBGene00013352	WBGene00014054
T28C12.6	WBGene00020893	T28C12.6	4.83274	2.44429	WBGene00013354	WBGene00014074
D2007.5.1	WBGene00017045	atg-13	4.8327	4.42738	WBGene00013354	WBGene00014075
ZK682.4	WBGene00001954	hlh-10	4.8278	1.81084	WBGene00013360	WBGene00014080
Y119D3B.19	WBGene00022495	fbxa-78	4.82769	11.1129	WBGene00013382	WBGene00014100
F09G8.6	WBGene00000666	col-91	4.82613	5.5888	WBGene00013385	WBGene00014103
F41G3.14.1	WBGene00018305	exos-8	4.82479	7.21092	WBGene00013388	WBGene00014113
F29B9.10	WBGene00017924	mrps-21	4.82157	4.92194	WBGene00013405	WBGene00014115
C18B12.6	WBGene00007668	C18B12.6	4.82006	2.05982	WBGene00013406	WBGene00014117
T26E4.4	WBGene00012046	T26E4.4	4.8144	9.90885	WBGene00013425	WBGene00014119
F07F6.7	WBGene00017219	F07F6.7	4.81223	5.61997	WBGene00013426	WBGene00014125
F39H12.2	WBGene00018213	F39H12.2	4.81069	1.54539	WBGene00013432	WBGene00014129
T05H4.3	WBGene00020266	T05H4.3	4.81014	1.29174	WBGene00013436	WBGene00014138
F53H4.5	WBGene00010010	gmeb-2	4.80583	0.774027	WBGene00013439	WBGene00014150
H03E18.1	WBGene00019148	H03E18.1	4.80231	1.3563	WBGene00013447	WBGene00014152
D1046.2.1	WBGene00008363	D1046.2	4.80215	1.99704	WBGene00013453	WBGene00014159
T02E9.5.2	WBGene00011383	T02E9.5	4.80141	1.03718	WBGene00013456	WBGene00014161
ZK1067.7	WBGene00004174	abu-14	4.80135	3.68984	WBGene00013490	WBGene00014183
Y47D7A.16b	WBGene00044637	rft-1	4.80008	0.558091	WBGene00013496	WBGene00014204
F27D4.6a.3	WBGene00009190	F27D4.6	4.80004	3.21383	WBGene00013509	WBGene00014214
F17C11.8.1	WBGene00008919	vps-36	4.79938	0.674072	WBGene00013514	WBGene00014222
F54C1.2.1	WBGene00001050	dom-3	4.79725	3.83589	WBGene00013516	WBGene00014224
F09B9.3	WBGene00001331	erd-2.1	4.79701	1.1783	WBGene00013520	WBGene00014226
K09E4.4.1	WBGene00010722	K09E4.4	4.79676	9.46808	WBGene00013532	WBGene00014250
F25G6.4	WBGene00000054	acr-15	4.79501	3.3597	WBGene00013545	WBGene00014256
Y66D12A.10	WBGene00013436	Y66D12A.10	4.79248	3.86872	WBGene00013559	WBGene00014308
T21B10.1	WBGene00011883	mrpl-50	4.79003	2.91859	WBGene00013560	WBGene00014643
K02H11.4	WBGene00019348	K02H11.4	4.78961	1.03519	WBGene00013561	WBGene00014666
T01B11.4	WBGene00020140	ant-1.4	4.78892	1.02993	WBGene00013562	WBGene00014667
F52G3.1	WBGene00018710	F52G3.1	4.78188	1.26731	WBGene00013568	WBGene00014669
C29F5.1	WBGene00016210	C29F5.1	4.78136	1.79115	WBGene00013574	WBGene00014728
F01D5.1	WBGene00008492	F01D5.1	4.78071	3.28208	WBGene00013576	WBGene00014772
C56C10.10	WBGene00016966	aipr-1	4.77281	4.08808	WBGene00013577	WBGene00014883
C10C5.1i.1	WBGene00007505	pezo-1	4.77027	7.70982	WBGene00013595	WBGene00014917
F43G6.11	WBGene00009663	hda-5	4.76582	1.02992	WBGene00013596	WBGene00014918
C46H3.1	WBGene00016724	C46H3.1	4.76369	1.68052	WBGene00013605	WBGene00014954
T14G10.4	WBGene00011774	ttr-54	4.76005	1.63625	WBGene00013609	WBGene00014965
Y24D9B.1	WBGene00021287	Y24D9B.1	4.75617	1.18514	WBGene00013620	WBGene00014987
W03D8.11	WBGene00044796	W03D8.11	4.75273	3.30218	WBGene00013632	WBGene00015002
ZK1055.7	WBGene00022848	ZK1055.7	4.74674	2.15869	WBGene00013633	WBGene00015021
ZC334.2	WBGene00002113	ins-30	4.74636	1.59382	WBGene00013643	WBGene00015023
F40F9.6a.1	WBGene00009583	aagr-3	4.7448	2.41865	WBGene00013667	WBGene00015025
T21F4.1	WBGene00020658	argn-1	4.74381	4.51857	WBGene00013691	WBGene00015056
K10D6.1	WBGene00010741	lgc-49	4.74369	0.242089	WBGene00013693	WBGene00015059
Y7A9C.1	WBGene00012418	Y7A9C.1	4.74345	6.15654	WBGene00013717	WBGene00015073
C54H2.3	WBGene00016937	tag-294	4.74221	5.28365	WBGene00013719	WBGene00015076
Y37E3.9	WBGene00004014	phb-1	4.7421	2.40685	WBGene00013736	WBGene00015082
F18C5.2	WBGene00006944	wrn-1	4.74143	1.70575	WBGene00013740	WBGene00015083
Y39B6A.11	WBGene00012673	dyf-17	4.74013	1.37239	WBGene00013742	WBGene00015098
T06E4.11	WBGene00004146	pqn-63	4.73799	6.56413	WBGene00013753	WBGene00015102
C09G5.3	WBGene00000655	col-79	4.73566	0.459023	WBGene00013755	WBGene00015107
F42A8.2.1	WBGene00006433	sdhb-1	4.73543	2.22719	WBGene00013756	WBGene00015113
F29B9.8.2	WBGene00017923	F29B9.8	4.73266	3.99565	WBGene00013761	WBGene00015117
C16C8.11	WBGene00015849	C16C8.11	4.72779	3.22451	WBGene00013819	WBGene00015118
F32D8.12c.3	WBGene00009334	F32D8.12	4.72716	3.43986	WBGene00013833	WBGene00015125
W03F9.5.1	WBGene00006648	ttb-1	4.7249	3.028	WBGene00013835	WBGene00015126
C37F5.1a	WBGene00002990	lin-1	4.72453	2.94926	WBGene00013837	WBGene00015126
F14D12.2.1	WBGene00006826	unc-97	4.72432	4.4694	WBGene00013847	WBGene00015133
Y71G12B.10	WBGene00022150	Y71G12B.10	4.72119	1.1632	WBGene00013849	WBGene00015134
T05F1.2	WBGene00011489	T05F1.2	4.71389	3.66054	WBGene00013856	WBGene00015150
D2023.1c	WBGene00014300	D2023.1	4.71314	4.46738	WBGene00013865	WBGene00015162
C35D10.4	WBGene00000767	coq-8	4.7117	2.77081	WBGene00013876	WBGene00015164
F13B12.6	WBGene00008733	F13B12.6	4.71018	2.60675	WBGene00013878	WBGene00015183
F28G4.4	WBGene00009229	F28G4.4	4.71005	2.53923	WBGene00013878	WBGene00015189
F09E10.3	WBGene00000988	dhs-25	4.70744	1.25696	WBGene00013884	WBGene00015194
F55C12.7.1	WBGene00018874	tag-234	4.70511	3.5908	WBGene00013897	WBGene00015202
C38C3.2	WBGene00005690	sru-27	4.70495	4.82512	WBGene00013901	WBGene00015216
T19D7.1	WBGene00020569	lgc-32	4.70313	3.61557	WBGene00013917	WBGene00015217
H20J04.5	WBGene00019220	pfd-2	4.70209	2.873	WBGene00013939	WBGene00015218
Y45F10C.3	WBGene00012879	fbxa-215	4.70028	2.6373	WBGene00013957	WBGene00015225
C55B7.9a.1	WBGene00007018	mdt-18	4.69061	0.66483	WBGene00013966	WBGene00015227
M03C11.1	WBGene00010838	M03C11.1	4.69058	1.87574	WBGene00013974	WBGene00015236
E02H1.8	WBGene00008459	mrpl-53	4.68919	2.58765	WBGene00013975	WBGene00015261
F32D1.1a.1	WBGene00017981	figl-1	4.68911	3.64091	WBGene00013976	WBGene00015266
F41C6.1.2	WBGene00006746	unc-6	4.68864	2.62938	WBGene00013989	WBGene00015284
T21C12.1k.1	WBGene00006784	unc-49	4.68604	2.77263	WBGene00013996	WBGene00015288
C07E3.5	WBGene00007416	ceh-57	4.68567	2.18862	WBGene00014004	WBGene00015300
Y66H1B.4	WBGene00004981	spl-1	4.68459	1.52682	WBGene00014006	WBGene00015313
F27C1.6.2	WBGene00017855	F27C1.6	4.68195	14.5084	WBGene00014008	WBGene00015323
F35B12.9	WBGene00009388	F35B12.9	4.68131	1.98936	WBGene00014012	WBGene00015326
R07C3.8	WBGene00019924	fbxc-33	4.68009	0.741088	WBGene00014034	WBGene00015329
K10B2.1a.1	WBGene00003009	lin-23	4.67914	6.76835	WBGene00014039	WBGene00015353
B0280.7	WBGene00015103	B0280.7	4.67734	2.7075	WBGene00014046	WBGene00015354
C24H10.5	WBGene00006861	cal-5	4.67692	2.28193	WBGene00014047	WBGene00015356
C28G1.6	WBGene00016191	C28G1.6	4.6758	5.35073	WBGene00014052	WBGene00015366
Y63D3A.4	WBGene00013405	tdpt-1	4.67564	2.52193	WBGene00014053	WBGene00015371
T12A7.2a.1	WBGene00011723	T12A7.2	4.67539	3.38724	WBGene00014058	WBGene00015381
F56A8.6.2	WBGene00000774	cpf-2	4.67168	2.12119	WBGene00014066	WBGene00015389
C24A1.2b.1	WBGene00016029	elf-1	4.66767	0.851004	WBGene00014090	WBGene00015391
C04F12.3	WBGene00002069	ikb-1	4.66759	5.38127	WBGene00014093	WBGene00015416
F23A7.5	WBGene00009070	F23A7.5	4.66573	7.1244	WBGene00014094	WBGene00015429
T06E6.10	WBGene00011540	T06E6.10	4.6637	2.22567	WBGene00014099	WBGene00015434
C50F4.2	WBGene00008230	pfk-1.2	4.65573	0.819529	WBGene00014108	WBGene00015437
T23C6.4	WBGene00020726	T23C6.4	4.65525	0.687199	WBGene00014119	WBGene00015442
F46F11.2	WBGene00000473	cey-2	4.65509	3.36013	WBGene00014141	WBGene00015451
W07G1.3.1	WBGene00012330	zip-3	4.65373	3.18559	WBGene00014160	WBGene00015457
D2023.2a.2	WBGene00004258	pyc-1	4.64828	6.39157	WBGene00014164	WBGene00015464
B0554.6	WBGene00015259	dod-20	4.64694	3.39879	WBGene00014175	WBGene00015465
F46B6.7.2	WBGene00009772	ztf-7	4.6461	3.53939	WBGene00014176	WBGene00015466
F35G2.1b.2	WBGene00009435	F35G2.1	4.64495	1.58188	WBGene00014181	WBGene00015483
MTCE.4	WBGene00010958	ndfl-4	4.64439	0.390777	WBGene00014182	WBGene00015496
M163.3	WBGene00001898	his-24	4.64245	0.627807	WBGene00014183	WBGene00015497
ZK973.1	WBGene00022830	ZK973.1	4.64218	0.65099	WBGene00014185	WBGene00015504
B0545.1b.2	WBGene00006599	tpa-1	4.63759	3.73327	WBGene00014188	WBGene00015511
F26H9.6	WBGene00004268	rab-5	4.63667	2.79224	WBGene00014189	WBGene00015512
ZK287.6	WBGene00013966	ztf-9	4.6333	3.63939	WBGene00014194	WBGene00015512
W09G3.2	WBGene00012366	maea-1	4.63259	2.61525	WBGene00014196	WBGene00015516
K09H11.6	WBGene00019603	K09H11.6	4.63206	1.59632	WBGene00014206	WBGene00015536
F41B5.11	WBGene00023039	F41B5.11	4.63194	1.26763	WBGene00014210	WBGene00015538
ZK686.3	WBGene00022793	ZK686.3	4.63185	1.19043	WBGene00014221	WBGene00015546
F36F2.6	WBGene00009479	fcp-1	4.63029	1.56825	WBGene00014223	WBGene00015547
R04B5.5	WBGene00011003	R04B5.5	4.62875	3.35889	WBGene00014227	WBGene00015557
F12F6.3a.1	WBGene00004360	rib-1	4.62532	3.90586	WBGene00014233	WBGene00015567
ZK185.2	WBGene00022682	ZK185.2	4.62524	7.12872	WBGene00014235	WBGene00015570
C10C5.4	WBGene00007508	C10C5.4	4.62442	1.99699	WBGene00014245	WBGene00015577
F35F10.11	WBGene00018060	arrd-18	4.6243	2.35759	WBGene00014253	WBGene00015586
K07H8.11	WBGene00044510	K07H8.11	4.62125	6.56801	WBGene00014258	WBGene00015608
T05C1.3	WBGene00020250	T05C1.3	4.61138	1.65822	WBGene00014261	WBGene00015620
C48B4.6	WBGene00008169	C48B4.6	4.60954	1.58883	WBGene00014300	WBGene00015626
Y73B6BL.24	WBGene00022245	acp-6	4.6094	3.58631	WBGene00014562	WBGene00015633
F54F11.1	WBGene00010069	F54F11.1	4.60934	1.24032	WBGene00014668	WBGene00015651
Y37H2A.6	WBGene00012566	fbxa-211	4.60913	2.01578	WBGene00014751	WBGene00015680
T09B4.9	WBGene00020383	tin-44	4.609	3.24969	WBGene00014752	WBGene00015691
C08G9.2	WBGene00015620	C08G9.2	4.60884	0.587576	WBGene00014759	WBGene00015702
F55F8.1.2	WBGene00004224	ptr-10	4.6073	4.23714	WBGene00014811	WBGene00015703
VW06B3R.1a.1	WBGene00012158	ucr-2.1	4.6071	8.95298	WBGene00014820	WBGene00015707
F32B4.8	WBGene00009318	F32B4.8	4.60299	1.60255	WBGene00014848	WBGene00015708
H23L24.4	WBGene00019231	H23L24.4	4.60252	2.62635	WBGene00014852	WBGene00015709
R06A4.7	WBGene00003220	mes-2	4.60212	0.840434	WBGene00014941	WBGene00015718
F45E1.1.1	WBGene00018462	F45E1.1	4.60195	2.53945	WBGene00014999	WBGene00015720
C30B5.3	WBGene00000771	cpb-2	4.60074	0.538123	WBGene00015001	WBGene00015731
B0035.6	WBGene00007109	edg-1	4.59931	1.31995	WBGene00015016	WBGene00015734
C33H5.4	WBGene00002221	klp-10	4.59721	3.78149	WBGene00015019	WBGene00015735
B0273.2.2	WBGene00004243	puf-7	4.59549	3.95515	WBGene00015022	WBGene00015739
C35C5.6	WBGene00007956	trpp-9	4.59474	3.65134	WBGene00015045	WBGene00015740
F35C8.5	WBGene00018036	F35C8.5	4.59356	3.8964	WBGene00015048	WBGene00015744
Y39A1A.24	WBGene00012660	Y39A1A.24	4.59277	1.95067	WBGene00015049	WBGene00015751
F15D4.3	WBGene00008860	romo-1	4.59225	2.82874	WBGene00015064	WBGene00015752
C02C2.3	WBGene00000845	cup-4	4.59017	1.27332	WBGene00015074	WBGene00015753
C25F9.7	WBGene00005833	srw-86	4.58913	4.63747	WBGene00015095	WBGene00015755
C17B7.4	WBGene00015878	C17B7.4	4.58105	7.8635	WBGene00015096	WBGene00015763
C23H3.9c	WBGene00016022	C23H3.9	4.58	3.36719	WBGene00015101	WBGene00015779
C04E7.3	WBGene00015430	C04E7.3	4.57681	4.23047	WBGene00015103	WBGene00015792
C16C8.16	WBGene00015853	C16C8.16	4.57614	1.12306	WBGene00015122	WBGene00015797
Y116F11A.6	WBGene00013819	Y116F11A.6	4.57099	4.10917	WBGene00015124	WBGene00015798
F21D5.3c.1	WBGene00009008	F21D5.3	4.57029	3.05804	WBGene00015135	WBGene00015803
F25B4.7.1	WBGene00017770	F25B4.7	4.56844	4.68742	WBGene00015138	WBGene00015811
F56F10.2	WBGene00018985	F56F10.2	4.56793	4.78938	WBGene00015142	WBGene00015814
B0478.1c	WBGene00002178	jnk-1	4.56371	4.97252	WBGene00015149	WBGene00015816
R09B5.11.2	WBGene00019979	R09B5.11	4.56113	5.8888	WBGene00015157	WBGene00015819
C50F4.5	WBGene00001915	his-41	4.55868	2.09223	WBGene00015163	WBGene00015837
F58G1.5	WBGene00010267	lips-9	4.55858	2.36902	WBGene00015168	WBGene00015842
T13H10.2	WBGene00011762	T13H10.2	4.55769	1.14046	WBGene00015185	WBGene00015853
F56D3.1.1	WBGene00018969	F56D3.1	4.55718	2.5072	WBGene00015196	WBGene00015859
F54H12.6	WBGene00018846	eef-1B.1	4.55692	4.5703	WBGene00015206	WBGene00015894
C15C8.7	WBGene00007609	C15C8.7	4.55545	1.57625	WBGene00015230	WBGene00015900
ZK131.6	WBGene00001886	his-12	4.55466	3.7144	WBGene00015231	WBGene00015913
F08G2.2	WBGene00001917	his-43	4.55466	3.7144	WBGene00015233	WBGene00015925
Y80D3A.5	WBGene00013585	cyp-42A1	4.55353	1.55321	WBGene00015245	WBGene00015927
Y40B1B.8	WBGene00012740	slc-25A46	4.55151	3.16692	WBGene00015257	WBGene00015928
K02E7.6	WBGene00019311	K02E7.6	4.54993	0.853399	WBGene00015259	WBGene00015931
F10E9.8	WBGene00004726	sas-4	4.54954	0.917638	WBGene00015270	WBGene00015942
F18E2.3	WBGene00004738	scc-3	4.5495	1.28996	WBGene00015280	WBGene00015950
K08E3.10	WBGene00023451	mlc-7	4.54926	0.861805	WBGene00015285	WBGene00015965
Y105C5A.1	WBGene00013632	Y105C5A.1	4.5476	2.62619	WBGene00015286	WBGene00015970
K08B5.2	WBGene00019519	K08B5.2	4.54204	2.6039	WBGene00015293	WBGene00015974
Y39G10AR.15	WBGene00021471	Y39G10AR.15	4.53994	1.7874	WBGene00015297	WBGene00015988
C28C12.4	WBGene00016180	C28C12.4	4.53984	2.66769	WBGene00015301	WBGene00016029
C34B2.11	WBGene00016396	C34B2.11	4.53738	2.55189	WBGene00015307	WBGene00016033
F23F1.4.1	WBGene00017745	F23F1.4	4.53721	2.9269	WBGene00015308	WBGene00016033
R03E1.1.1	WBGene00006369	sym-4	4.53709	1.56222	WBGene00015311	WBGene00016038
T21D12.4	WBGene00003932	pat-6	4.53555	1.14635	WBGene00015322	WBGene00016044
Y69A2AR.22	WBGene00022093	Y69A2AR.22	4.53166	1.63242	WBGene00015324	WBGene00016057
C44B9.3	WBGene00008080	C44B9.3	4.5311	1.96032	WBGene00015328	WBGene00016061
F35C11.7	WBGene00009406	F35C11.7	4.53027	3.07655	WBGene00015330	WBGene00016069
C49C8.8	WBGene00235271	C49C8.8	4.52952	1.06254	WBGene00015334	WBGene00016105
F19B10.10.2	WBGene00017589	F19B10.10	4.52694	0.665279	WBGene00015335	WBGene00016107
Y57E12AL.6.2	WBGene00021959	Y57E12AL.6	4.52523	1.68678	WBGene00015339	WBGene00016109
T25G12.13	WBGene00219274	T25G12.13	4.52481	2.48534	WBGene00015340	WBGene00016113
R09E12.9	WBGene00044514	R09E12.9	4.5239	0.856502	WBGene00015345	WBGene00016128
F18E9.4	WBGene00017570	F18E9.4	4.52309	4.641	WBGene00015355	WBGene00016132
Y47G6A.15	WBGene00021641	Y47G6A.15	4.52192	0.748004	WBGene00015359	WBGene00016133
W02A11.6	WBGene00014852	W02A11.6	4.51926	2.26405	WBGene00015364	WBGene00016136
Y55D5A.3	WBGene00021917	Y55D5A.3	4.5178	6.04822	WBGene00015369	WBGene00016144
C14A4.3	WBGene00007556	algn-9	4.51696	0.934037	WBGene00015376	WBGene00016147
ZK525.2	WBGene00000179	aqp-11	4.51524	2.26731	WBGene00015387	WBGene00016152
F41E6.12	WBGene00018293	F41E6.12	4.50865	0.404351	WBGene00015389	WBGene00016163
F44G4.7	WBGene00009716	F44G4.7	4.50726	3.44221	WBGene00015393	WBGene00016165
F02C9.3	WBGene00017174	tat-6	4.50572	1.78196	WBGene00015399	WBGene00016167
Y62E10A.5a.1	WBGene00000093	agt-1	4.50461	6.06272	WBGene00015402	WBGene00016170
VC5.2.1	WBGene00020908	VC5.2	4.50421	2.99735	WBGene00015404	WBGene00016173
Y57G7A.1.1	WBGene00021965	Y57G7A.1	4.50076	1.70306	WBGene00015408	WBGene00016184
F35F10.5	WBGene00018055	F35F10.5	4.49834	3.81808	WBGene00015413	WBGene00016192
F19C7.7	WBGene00000684	col-110	4.49697	0.420267	WBGene00015423	WBGene00016195
Y26E6A.3	WBGene00012514	Y26E6A.3	4.49545	1.54872	WBGene00015430	WBGene00016195
F08F3.3.1	WBGene00004358	rhr-1	4.49493	2.40707	WBGene00015436	WBGene00016209
ZK353.8.2	WBGene00022703	ubxn-4	4.49244	1.81584	WBGene00015440	WBGene00016210
ZK682.7	WBGene00022790	ZK682.7	4.49091	0.61743	WBGene00015449	WBGene00016212
ZK265.5	WBGene00013957	sre-23	4.49068	4.91206	WBGene00015455	WBGene00016236
H21P03.1	WBGene00003148	mbf-1	4.49048	1.7288	WBGene00015473	WBGene00016237
K07D4.6	WBGene00019486	K07D4.6	4.48943	2.53644	WBGene00015477	WBGene00016246
ZC204.2	WBGene00022554	duxl-1	4.48438	0.297148	WBGene00015492	WBGene00016249
T02D1.8	WBGene00011374	T02D1.8	4.48122	1.7283	WBGene00015509	WBGene00016258
T04C12.4.3	WBGene00000065	act-3	4.47904	4.74444	WBGene00015509	WBGene00016265
C18B10.10	WBGene00006285	str-259	4.47596	2.27267	WBGene00015509	WBGene00016266
Y38F2AL.5	WBGene00021417	nhr-236	4.47418	0.466733	WBGene00015510	WBGene00016276
Y38F1A.6.7	WBGene00012608	hphd-1	4.47114	0.637134	WBGene00015518	WBGene00016278
C17B7.12	WBGene00015886	C17B7.12	4.47048	4.1831	WBGene00015519	WBGene00016282
F55A4.7	WBGene00018859	F55A4.7	4.4685	5.11115	WBGene00015522	WBGene00016283
F11A5.10.2	WBGene00001591	glc-1	4.46601	2.22565	WBGene00015523	WBGene00016294
F31D4.8	WBGene00009293	F31D4.8	4.46433	4.68127	WBGene00015527	WBGene00016323
F11E6.3.1	WBGene00008707	F11E6.3	4.46326	1.8055	WBGene00015537	WBGene00016325
ZC13.4	WBGene00003104	mab-7	4.46194	3.17225	WBGene00015538	WBGene00016326
F31B9.3	WBGene00009280	F31B9.3	4.45988	0.994837	WBGene00015539	WBGene00016327
C34E7.4.1	WBGene00007934	C34E7.4	4.45971	5.96859	WBGene00015544	WBGene00016328
F21D12.1c.1	WBGene00003620	nhr-21	4.45299	2.57859	WBGene00015552	WBGene00016332
H12C20.6b	WBGene00003691	nhr-101	4.44969	1.09265	WBGene00015554	WBGene00016333
W03G9.2	WBGene00021014	pid-4	4.44964	0.430411	WBGene00015561	WBGene00016340
C34B2.6	WBGene00016391	lonp-1	4.4479	2.42228	WBGene00015562	WBGene00016342
F54D8.3a.1	WBGene00000107	alh-1	4.44579	1.41792	WBGene00015565	WBGene00016356
T21C9.12	WBGene00011897	scpl-4	4.44577	3.71772	WBGene00015569	WBGene00016359
F58F6.4	WBGene00004338	rfc-2	4.44509	1.19483	WBGene00015577	WBGene00016366
ZC196.7	WBGene00001616	glr-5	4.44502	1.04635	WBGene00015593	WBGene00016368
Y38F1A.3	WBGene00004232	ptr-18	4.43974	2.17529	WBGene00015597	WBGene00016383
Y6D11A.2	WBGene00021170	arx-4	4.4374	1.58236	WBGene00015605	WBGene00016384
T03F1.10	WBGene00020191	clec-53	4.43694	1.10253	WBGene00015619	WBGene00016387
F38A5.12	WBGene00018169	nspb-2	4.43242	1.74493	WBGene00015623	WBGene00016390
T13F3.8	WBGene00044205	T13F3.8	4.43166	1.13491	WBGene00015625	WBGene00016392
Y45F10D.4	WBGene00012885	iscu-1	4.42988	13.4879	WBGene00015631	WBGene00016395
Y49E10.20	WBGene00013039	scav-3	4.42542	3.08538	WBGene00015634	WBGene00016397
C18B2.1	WBGene00015952	C18B2.1	4.42457	2.3188	WBGene00015640	WBGene00016398
R09B5.8	WBGene00000557	cnc-3	4.42177	2.03333	WBGene00015658	WBGene00016400
C01G12.1	WBGene00007242	madf-5	4.42152	2.93651	WBGene00015664	WBGene00016402
T24A11.1b.2	WBGene00003476	mtm-3	4.42101	3.11096	WBGene00015675	WBGene00016409
Y38C9B.1	WBGene00021412	cyp-29A3	4.42062	1.73934	WBGene00015676	WBGene00016416
F09B9.5	WBGene00008604	F09B9.5	4.4206	5.99173	WBGene00015677	WBGene00016425
W05B10.1	WBGene00012276	his-74	4.41917	2.21853	WBGene00015733	WBGene00016429
ZC513.2	WBGene00022627	ZC513.2	4.4187	2.13619	WBGene00015734	WBGene00016436
K08C7.7	WBGene00010649	K08C7.7	4.41667	8.42631	WBGene00015735	WBGene00016440
Y87G2A.2	WBGene00013594	Y87G2A.2	4.41424	0.93389	WBGene00015735	WBGene00016443
F07C4.11	WBGene00017204	F07C4.11	4.41421	0.231677	WBGene00015735	WBGene00016448
C54E10.5	WBGene00008309	nhr-170	4.41401	6.02241	WBGene00015742	WBGene00016460
R07G3.6	WBGene00003888	osm-8	4.41293	1.57508	WBGene00015747	WBGene00016469
B0001.4b	WBGene00007089	B0001.4	4.41142	4.66374	WBGene00015777	WBGene00016490
C17C3.12a.2	WBGene00015894	acdh-2	4.41099	2.05204	WBGene00015781	WBGene00016495
K07A1.10.1	WBGene00010616	K07A1.10	4.40987	4.35826	WBGene00015786	WBGene00016501
C39E9.13	WBGene00004339	rfc-3	4.40778	0.643443	WBGene00015794	WBGene00016502
Y39B6A.13	WBGene00012675	Y39B6A.13	4.40304	7.64867	WBGene00015795	WBGene00016505
C35A11.1	WBGene00016428	dmsr-7	4.402	4.22449	WBGene00015800	WBGene00016522
K09E2.3	WBGene00019572	K09E2.3	4.40196	11.8994	WBGene00015801	WBGene00016530
C53B7.1	WBGene00004370	rig-3	4.40181	2.83044	WBGene00015829	WBGene00016542
Y32G9A.8a.1	WBGene00021305	zig-11	4.40171	0.761789	WBGene00015841	WBGene00016562
Y39C12A.8	WBGene00001044	dnj-26	4.39911	0.766508	WBGene00015843	WBGene00016564
T27F7.1.3	WBGene00020866	vps-24	4.39782	2.76434	WBGene00015849	WBGene00016566
C13B9.4c.1	WBGene00015735	pdfr-1	4.39722	2.3671	WBGene00015850	WBGene00016567
F19F10.3	WBGene00017599	F19F10.3	4.39675	3.386	WBGene00015852	WBGene00016576
C35B1.7	WBGene00016436	C35B1.7	4.39614	1.21656	WBGene00015865	WBGene00016589
F46A8.1	WBGene00014759	F46A8.1	4.39592	3.93123	WBGene00015878	WBGene00016594
M03B6.3	WBGene00010835	M03B6.3	4.39505	2.94196	WBGene00015879	WBGene00016595
C49F5.9	WBGene00045316	C49F5.9	4.39422	0.48974	WBGene00015885	WBGene00016605
T06C10.4	WBGene00001453	flp-10	4.39325	0.703907	WBGene00015886	WBGene00016606
F49B2.5	WBGene00005078	src-2	4.39319	1.42814	WBGene00015894	WBGene00016614
F56F4.5	WBGene00003878	pept-3	4.39244	1.06563	WBGene00015894	WBGene00016625
F49C12.11	WBGene00009880	F49C12.11	4.39004	1.58678	WBGene00015897	WBGene00016628
C35D10.16	WBGene00000204	arx-6	4.38951	5.65366	WBGene00015901	WBGene00016629
C32E8.9	WBGene00016325	C32E8.9	4.38882	1.38743	WBGene00015910	WBGene00016642
K10B2.4	WBGene00019607	K10B2.4	4.38842	3.03843	WBGene00015922	WBGene00016650
F59B2.6	WBGene00006977	zif-1	4.38781	2.76703	WBGene00015933	WBGene00016652
F19H8.5	WBGene00008965	mltn-10	4.38729	8.54386	WBGene00015934	WBGene00016655
F52C6.11	WBGene00018668	bath-2	4.38658	0.18235	WBGene00015937	WBGene00016659
Y71G12B.17	WBGene00022155	Y71G12B.17	4.38655	2.8529	WBGene00015938	WBGene00016667
R11A5.7	WBGene00011235	suro-1	4.38565	3.11226	WBGene00015946	WBGene00016676
C50C3.7	WBGene00086546	cil-1	4.38456	6.01652	WBGene00015952	WBGene00016683
B0035.3	WBGene00007106	B0035.3	4.38242	2.43449	WBGene00015954	WBGene00016706
C35D10.14	WBGene00016450	clec-5	4.38227	2.60476	WBGene00015965	WBGene00016710
F18A1.7	WBGene00017548	F18A1.7	4.38224	2.60667	WBGene00015972	WBGene00016719
K07B1.7b	WBGene00019467	K07B1.7	4.38076	3.7995	WBGene00015996	WBGene00016724
F58F6.2	WBGene00000679	col-105	4.38072	3.72196	WBGene00016003	WBGene00016728
K09C8.4	WBGene00010716	lge-1	4.37962	3.70561	WBGene00016011	WBGene00016729
T24D1.4	WBGene00007043	algn-10	4.37846	1.66367	WBGene00016022	WBGene00016731
F52E1.5.1	WBGene00018694	F52E1.5	4.37815	1.54883	WBGene00016022	WBGene00016732
M01G12.14	WBGene00010825	M01G12.14	4.37705	3.00915	WBGene00016027	WBGene00016734
M162.9	WBGene00014811	M162.9	4.37492	3.21976	WBGene00016029	WBGene00016741
H28G03.2a.2	WBGene00019250	H28G03.2	4.37397	3.7667	WBGene00016032	WBGene00016744
ZK1290.8	WBGene00006956	wrt-10	4.37282	2.69306	WBGene00016045	WBGene00016750
F17C8.2	WBGene00000664	col-89	4.37191	4.70539	WBGene00016048	WBGene00016761
F53F4.13	WBGene00009995	F53F4.13	4.37079	4.0167	WBGene00016055	WBGene00016767
Y102E9.5	WBGene00044452	Y102E9.5	4.37051	2.3039	WBGene00016068	WBGene00016768
F16B3.1a.1	WBGene00001171	egl-2	4.36839	1.92636	WBGene00016081	WBGene00016786
T12C9.3	WBGene00006657	twk-2	4.36823	3.57017	WBGene00016090	WBGene00016799
F41B5.4	WBGene00018262	cyp-33C3	4.36784	2.85059	WBGene00016099	WBGene00016799
F09G8.2	WBGene00007056	crn-7	4.3668	4.55396	WBGene00016101	WBGene00016800
T07E3.3	WBGene00020314	T07E3.3	4.36587	3.34872	WBGene00016102	WBGene00016806
T25D10.4	WBGene00020801	T25D10.4	4.36538	1.30986	WBGene00016108	WBGene00016808
F13D12.8	WBGene00008742	F13D12.8	4.36168	5.77856	WBGene00016110	WBGene00016811
F41G3.1	WBGene00018298	nlp-50	4.35782	1.44371	WBGene00016123	WBGene00016816
C48C5.3	WBGene00016748	aexr-3	4.3572	2.818	WBGene00016130	WBGene00016817
F27D9.6	WBGene00000992	dhs-29	4.35633	3.89044	WBGene00016138	WBGene00016836
ZK973.10	WBGene00003061	lpd-5	4.35279	1.52528	WBGene00016150	WBGene00016838
F15E6.6	WBGene00017487	F15E6.6	4.35186	1.13406	WBGene00016153	WBGene00016841
F37D6.2a.1	WBGene00009508	row-1	4.34919	1.10161	WBGene00016157	WBGene00016844
K09E9.2.1	WBGene00010725	erv-46	4.34913	1.51331	WBGene00016158	WBGene00016863
R13F6.1	WBGene00020064	kbp-1	4.34633	1.50006	WBGene00016164	WBGene00016888
B0019.2	WBGene00007094	B0019.2	4.3451	2.03034	WBGene00016169	WBGene00016892
F45H11.8	WBGene00189958	F45H11.8	4.34426	1.24551	WBGene00016180	WBGene00016913
R06C7.4.1	WBGene00011063	cpg-3	4.34213	3.63637	WBGene00016191	WBGene00016935
F46H5.8	WBGene00018523	lact-1	4.34149	2.39589	WBGene00016193	WBGene00016942
F48E8.6	WBGene00018612	disl-2	4.3406	5.32141	WBGene00016207	WBGene00016943
[truncated: 10,370 more rows]
